# Supplementary material for: Assembly and annotation of the mitochondrial minicircle genome of a differentiation-competent strain of Trypanosoma brucei
Source: Nucleic Acids Res. 2019 Oct 30;47(21):11304–25. doi: 10.1093/nar/gkz928 (PMC6868439; doi:10.1093/nar/gkz928)
Supplement: gkz928_Supplemental_Files [file gkz928_supplemental_files.zip]

Archive with 6 entries (6 files):
- Supplementary Figures.pdf
- Supplementary Table S1.xlsx
- Supplementary Table S2.xlsx
- Supplementary Table S3.xlsx
- Supplementary Table S4.xlsx
- Supplementary Table S5.xlsx
