# Supplementary material for: Assembly and annotation of the mitochondrial minicircle genome of a differentiation-competent strain of Trypanosoma brucei
Source: Nucleic Acids Res. 2019 Oct 30;47(21):11304–25. doi: 10.1093/nar/gkz928 (PMC6868439; doi:10.1093/nar/gkz928)
Supplement: gkz928_Supplemental_Files [file gkz928_supplemental_files.zip › Supplementary Table S1.xlsx]

## Sheet: sorted by mO ID
Supplementary Table S1. Read coverage for 391 minicircles using combined reads from samples listed in Table 1.
Illumina 300-mp MiSeq reads were mapped back to the 391 assembled minicircle contigs. Reads mapping with less than 98% identity over 50% of their length (to allow mapping to the ends of contigs) were discarded.
		Combined reads
Minicircle	Length (bp)	Mapped reads	Non-specific matches	Average coverage	Fraction of reference covered
mO_001	1053	4343	0	1992.61	1
mO_002	1004	18068	0	8659.7	1
mO_003	1074	58353	0	26710.5	1
mO_004	1038	16593	0	7721.53	1
mO_005	1008	49938	0	24099.8	1
mO_006	1000	6459	0	3108.31	1
mO_007	1001	4445	0	2144.48	1
mO_008	987	26042	0	12709.6	1
mO_009	1011	13428	1	6388.28	1
mO_010	1022	7817	0	3706.15	1
mO_011	987	5694	0	2793.58	1
mO_012	991	10228	0	4990.32	1
mO_013	1041	5626	0	2620.17	1
mO_014	990	49261	0	24096.7	1
mO_015	1018	122647	0	58098.2	1
mO_016	1008	23773	0	11368.4	1
mO_017	1020	27899	0	13259.4	1
mO_018	997	39714	0	19029.8	1
mO_019	986	50794	0	24785.4	1
mO_020	987	8181	0	3999.06	1
mO_021	997	86688	0	41868.7	1
mO_022	1009	52752	1	25115.9	1
mO_023	987	11052	0	5376.19	1
mO_024	1012	61922	0	29512.6	1
mO_025	977	9621	0	4757.17	1
mO_026	973	48307	0	23973.6	1
mO_027	991	3263	0	1583.02	1
mO_028	1002	18165	0	8783.47	1
mO_029	988	49604	0	24249.5	1
mO_030	1017	24912	0	11886.2	1
mO_031	990	65625	0	32121.4	1
mO_032	983	122660	0	59750	1
mO_033	1004	16192	0	7734.27	1
mO_034	1018	63529	0	30265	1
mO_035	1028	73917	0	34924.1	1
mO_036	996	37338	0	18101.9	1
mO_037	1031	6826	0	3229.36	1
mO_038	1001	65709	0	31745.1	1
mO_039	1024	7823	0	3712.7	1
mO_040	1031	57208	0	27001.2	1
mO_041	986	53122	0	26327.7	1
mO_042	993	36600	0	17760.2	1
mO_043	1005	37504	0	18009.8	1
mO_044	981	15551	0	7623.59	1
mO_045	1018	7107	0	3408.57	1
mO_046	996	26505	0	12839.6	1
mO_047	987	13591	0	6649.28	1
mO_048	994	54305	0	26472.6	1
mO_049	1029	45420	0	21438	1
mO_050	1009	67310	0	32332	1
mO_051	1020	67454	0	32137.4	1
mO_052	990	116939	0	56624	1
mO_053	979	60783	0	30061.5	1
mO_054	1006	41008	0	19913.9	1
mO_055	987	58041	0	28389.6	1
mO_056	1002	5071	0	2444.06	1
mO_057	1023	109118	0	51515.4	1
mO_058	1016	91964	0	43658.4	1
mO_059	1011	18312	0	8779.58	1
mO_060	1031	57181	0	26938.5	1
mO_061	1002	105364	0	50784.2	1
mO_062	1009	32223	0	15462.5	1
mO_063	978	63252	0	31237.9	1
mO_064	1005	72533	0	34910.8	1
mO_065	986	19071	0	9266.48	1
mO_066	1003	4903	0	2365.52	1
mO_067	990	10455	0	5119.99	1
mO_068	1037	48	0	22.81	1
mO_069	1006	12098	0	5777.04	1
mO_070	1018	30171	0	14498.5	1
mO_071	993	30258	0	14631.1	1
mO_072	990	7082	0	3431.16	1
mO_073	973	27174	0	13352.8	1
mO_074	1026	17353	0	8220.83	1
mO_075	1049	9130	1	4255.72	1
mO_076	1004	5395	0	2599.5	1
mO_077	1013	12729	0	6075.07	1
mO_078	990	12075	0	5892.04	1
mO_079	1008	70464	0	33689.9	1
mO_080	987	11091	0	5423.4	1
mO_081	1007	29890	0	14393.6	1
mO_082	999	4604	0	2209.07	1
mO_083	1000	5772	0	2779.96	1
mO_084	1017	21759	0	10399.6	1
mO_085	1048	48429	0	22776.9	1
mO_086	1004	416	0	200.19	1
mO_087	1032	69268	0	32606.8	1
mO_088	1006	6317	0	3037.18	1
mO_089	1071	45429	0	20955.2	1
mO_090	988	34067	0	16650.7	1
mO_091	992	20555	0	10012.7	1
mO_092	988	14833	0	7190.2	1
mO_093	989	186447	0	89199.8	1
mO_094	1027	3052	0	1433.98	1
mO_095	1021	71204	0	33740.9	1
mO_096	995	33568	1	16179.6	1
mO_097	1035	6385	0	3007.23	1
mO_098	1014	53325	0	25678.7	1
mO_099	1018	43403	0	20743.4	1
mO_100	1005	34506	0	16555.2	1
mO_101	1001	7732	0	3762.76	1
mO_102	1015	20232	0	9653.43	1
mO_103	993	29598	0	14457.2	1
mO_104	963	37159	0	18776.2	1
mO_105	1043	4420	0	2055.5	1
mO_106	989	11307	0	5495.86	1
mO_107	988	11129	0	5404.02	1
mO_108	1009	10042	0	4832.16	1
mO_109	989	43679	0	21235.7	1
mO_110	1007	35440	0	17214.8	1
mO_111	988	39245	0	19139.2	1
mO_112	997	2193	0	1045.05	1
mO_113	1001	8556	0	4120.91	1
mO_114	984	58427	0	28629.3	1
mO_115	1001	127011	0	61356.6	1
mO_116	1006	21551	0	10382.6	1
mO_117	1065	15585	0	7201.17	1
mO_118	995	39332	0	18953.9	1
mO_119	1043	15990	0	7466.18	1
mO_120	1026	37009	0	17411.2	1
mO_121	996	46971	0	22860.3	1
mO_122	989	18524	0	9101.59	1
mO_123	1017	12665	0	6012.83	1
mO_124	1058	35861	0	16637.4	1
mO_125	997	34309	0	16465.3	1
mO_126	989	28328	0	13757.8	1
mO_127	1008	444	0	210.15	1
mO_128	997	30	0	13.84	1
mO_129	1015	56551	0	26981.5	1
mO_130	1002	48632	0	23570.9	1
mO_131	1035	55995	0	26385.4	1
mO_132	990	18845	0	9099.62	1
mO_133	1010	37807	0	18196.9	1
mO_134	997	40210	0	19709.8	1
mO_135	1017	618	0	294.05	1
mO_136	1004	351	0	168.03	1
mO_137	1000	13009	0	6271.22	1
mO_138	1021	8122	0	3873.57	1
mO_139	1011	18677	0	8914.35	1
mO_140	1013	82	0	39.2	1
mO_141	1008	26	0	11.95	1
mO_142	1055	12881	0	5989.96	1
mO_143	993	38632	0	18660.2	1
mO_144	984	18898	0	9307.34	1
mO_145	1009	29685	0	14181.4	1
mO_146	983	18579	0	9015.4	1
mO_147	995	28462	0	13885.2	1
mO_148	1002	73074	0	35492.3	1
mO_149	1062	824	0	376.71	1
mO_150	980	13511	0	6565.1	1
mO_151	984	58130	0	28631.3	1
mO_152	991	885	0	431.12	1
mO_153	1047	65447	0	30499	1
mO_154	1010	45059	0	21556.4	1
mO_155	1024	87299	0	41247.4	1
mO_156	1003	15121	0	7280.66	1
mO_157	1002	41364	0	20010.6	1
mO_158	996	38826	0	18755.2	1
mO_159	987	122411	0	59573.9	1
mO_160	1014	11766	0	5627.24	1
mO_161	1019	13926	0	6625.59	1
mO_162	989	19737	0	9648.98	1
mO_163	1019	81214	0	38695	1
mO_164	1014	73517	0	35011.5	1
mO_165	1045	65973	0	30864.2	1
mO_166	979	16624	0	8203.45	1
mO_167	1001	78377	0	37999.1	1
mO_168	1017	16850	0	8064.53	1
mO_169	997	42993	0	20724	1
mO_170	997	20373	0	9885.01	1
mO_171	1005	31795	0	15311.3	1
mO_172	998	13719	0	6626.19	1
mO_173	1018	12074	0	5724.21	1
mO_174	995	59	0	29.13	1
mO_175	1016	3652	0	1739.99	1
mO_176	1011	13925	0	6654.91	1
mO_177	977	1643	0	802.67	1
mO_178	1006	81918	0	39368.8	1
mO_179	996	8566	0	4126.47	1
mO_180	1002	21804	0	10589.8	1
mO_181	1046	10561	0	4982.61	1
mO_182	990	3560	0	1735.89	1
mO_183	974	9864	0	4913.12	1
mO_184	1047	24082	0	11199.7	1
mO_185	995	129481	0	62402.2	1
mO_186	985	48059	0	23138.9	1
mO_187	1030	34781	0	16270.8	1
mO_188	1056	30358	0	14113.9	1
mO_189	1055	23913	0	11083.1	1
mO_190	991	31180	1	15252.6	1
mO_191	986	19436	0	9626.24	1
mO_192	990	87397	0	42357.1	1
mO_193	1015	15163	0	7225.82	1
mO_194	1003	1854	0	890.06	1
mO_195	998	34040	0	16407.8	1
mO_196	992	31551	0	15393.5	1
mO_197	1072	10277	0	4738.93	1
mO_198	1000	24593	0	11936.7	1
mO_199	986	41612	0	20320.5	1
mO_200	1047	91673	0	42763.2	1
mO_201	976	5651	0	2771.13	1
mO_202	1001	12776	0	6184.72	1
mO_203	1002	266	0	125.03	1
mO_204	998	1108	0	532.06	1
mO_205	993	9134	2	4417.77	1
mO_206	1011	27906	0	13370.3	1
mO_207	999	42511	0	20552.6	1
mO_208	1045	20798	0	9700.51	1
mO_209	1006	12734	0	6130.63	1
mO_210	979	17399	0	8597.08	1
mO_211	996	953	0	457.91	1
mO_212	1007	81	0	37.03	1
mO_213	999	5900	0	2859.37	1
mO_214	1035	7484	0	3501.15	1
mO_215	1015	15571	1	7449.46	1
mO_216	1006	11844	0	5693.76	1
mO_217	1000	2188	0	1053.25	1
mO_218	1002	28515	0	13723.8	1
mO_219	1018	2803	0	1330.76	1
mO_220	1028	23	0	10.82	1
mO_221	1060	39039	0	18106.8	1
mO_222	995	23002	0	11124	1
mO_223	991	1734	0	841.67	1
mO_224	1012	26060	0	12499.1	1
mO_225	1021	36479	0	17300.8	1
mO_226	984	11809	0	5760.29	1
mO_227	996	17236	0	8360.36	1
mO_228	977	6892	0	3381.75	1
mO_229	983	40063	1	19549.8	1
mO_230	1043	3393	0	1591.29	1
mO_231	1069	40946	0	18873.2	1
mO_232	988	9907	0	4846.6	1
mO_233	992	40702	0	19800.8	1
mO_234	1024	52451	0	24690.4	1
mO_235	1000	36752	0	17697.6	1
mO_236	1001	47374	0	22947.1	1
mO_237	1042	60239	0	28455.6	1
mO_238	1001	27593	0	13381.8	1
mO_239	1005	2535	0	1217.59	1
mO_240	982	21051	0	10284.6	1
mO_241	992	2047	0	995.1	1
mO_242	987	194160	0	94406.8	1
mO_243	1007	48198	0	23169	1
mO_244	1001	8152	0	3941.25	1
mO_245	989	29757	0	14536.5	1
mO_246	1055	20166	0	9340.64	1
mO_247	1031	19914	0	9411.34	1
mO_248	993	31383	0	15434.3	1
mO_249	1001	5437	0	2609.54	1
mO_250	992	2578	0	1247.92	1
mO_251	1084	9673	2	4406.34	1
mO_252	1013	40926	0	19595	1
mO_253	998	19801	0	9521.94	1
mO_254	994	13296	0	6497.76	1
mO_255	1014	13356	0	6397.12	1
mO_256	1001	67402	0	32770.7	1
mO_257	1047	884	0	408.42	1
mO_258	1049	110200	0	51630.2	1
mO_259	1009	29788	0	14317.6	1
mO_260	991	5507	0	2692.6	1
mO_261	1005	356	0	172.1	1
mO_262	1006	13164	0	6306.54	1
mO_263	1008	33	0	15.34	1
mO_264	997	14087	0	6848.82	1
mO_265	1007	24228	0	11706.8	1
mO_266	996	46414	0	22515.7	1
mO_267	990	30564	0	14842.3	1
mO_268	978	38068	0	18739.6	1
mO_269	989	8535	0	4195.81	1
mO_270	1000	44588	0	21671.7	1
mO_271	1001	10073	1	4862.98	1
mO_272	1002	51373	0	24684.6	1
mO_273	978	110954	0	55265.9	1
mO_274	1004	3834	0	1841.33	1
mO_275	1012	7871	0	3753.45	1
mO_276	989	326	0	158.66	1
mO_277	995	40727	0	19596.3	1
mO_278	1043	56	0	26.02	1
mO_279	991	78153	0	38030.3	1
mO_280	989	2958	0	1439.08	1
mO_281	1045	25542	0	11985	1
mO_282	994	208781	1	101000	1
mO_283	1071	45628	0	21097.4	1
mO_284	1016	50499	0	24221.2	1
mO_285	1077	1576	0	720.53	1
mO_286	980	107806	0	52535.9	1
mO_287	988	3285	0	1582.26	1
mO_288	990	84380	0	40730.2	1
mO_289	986	22486	0	11068.1	1
mO_290	1011	8472	0	4058.41	1
mO_291	1029	6432	0	3040.58	1
mO_292	986	57	0	27.16	1
mO_293	1009	26813	0	12813.7	1
mO_294	993	68095	0	33364.5	1
mO_295	996	7780	0	3749.4	1
mO_296	994	28393	0	13816	1
mO_297	986	41229	0	20195.6	1
mO_298	997	18281	0	8861.29	1
mO_299	976	34795	0	17207.8	1
mO_300	1012	10677	0	5084.65	1
mO_301	989	73408	0	36125.4	1
mO_302	1064	41851	0	19433.5	1
mO_303	1004	2733	0	1312.5	1
mO_304	978	1958	0	958.02	1
mO_305	1006	34195	0	16361.1	1
mO_306	994	17468	0	8482.15	1
mO_307	973	40573	0	20043.6	1
mO_308	988	15940	0	7772.81	1
mO_309	1005	36999	0	17766.2	1
mO_310	989	1288	0	627.5	1
mO_311	983	4066	0	1985.02	1
mO_312	991	59771	0	29121.1	1
mO_313	991	1160	0	564.77	1
mO_314	997	18687	0	9032.97	1
mO_315	1009	70903	0	34269.7	1
mO_316	1006	115685	0	55749.3	1
mO_317	1006	22827	0	11000	1
mO_318	1009	22031	0	10783.1	1
mO_319	1008	58574	0	28079.1	1
mO_320	1004	7884	0	3806.98	1
mO_321	989	351	224	136.79	1
mO_322	1009	14895	0	7142.06	1
mO_323	1007	1663	0	792.63	1
mO_324	991	64107	0	31324.8	1
mO_325	993	6070	0	2947.62	1
mO_326	995	28306	0	13696.2	1
mO_327	1012	77070	0	37041.2	1
mO_328	1010	41567	0	19954.5	1
mO_329	1006	61870	0	29808.4	1
mO_330	991	745	0	362.22	1
mO_331	1013	21676	0	10399	1
mO_332	993	1787	0	863.4	1
mO_333	999	148	0	71.63	1
mO_334	1011	67750	0	32933.9	1
mO_335	1034	11399	0	5362.11	1
mO_336	987	16037	0	7813.11	1
mO_337	985	58832	0	28883.3	1
mO_338	1010	24573	0	11850.2	1
mO_339	1009	1469	0	701.99	1
mO_340	995	31065	0	15135.6	1
mO_341	1012	31574	0	15209.7	1
mO_342	993	114766	0	55845.5	1
mO_343	1013	6901	0	3323.55	1
mO_344	1001	30124	0	14451.9	1
mO_345	984	110025	0	53971.3	1
mO_346	1047	14401	0	6748.77	1
mO_347	1000	51959	0	25258	1
mO_348	990	3203	0	1555.32	1
mO_349	989	43636	0	21124.4	1
mO_350	1001	32557	0	15885.2	1
mO_351	993	26	0	12.57	1
mO_352	1014	58361	0	27955.8	1
mO_353	1008	244	0	115.75	1
mO_354	1001	16364	0	7836.25	1
mO_355	970	60545	0	30248	1
mO_356	973	19328	0	9517.91	1
mO_357	993	5337	0	2597.73	1
mO_358	996	16318	0	7897.55	1
mO_359	1020	422	0	200.31	1
mO_360	988	59589	0	29068.5	1
mO_361	995	51581	0	25099.2	1
mO_362	1003	99	0	47.77	1
mO_363	995	75	0	35.76	1
mO_364	1012	14	0	6.75	1
mO_365	1010	53276	0	26079.1	1
mO_366	1020	1419	0	677.9	1
mO_367	1000	250	0	118.56	1
mO_368	1013	66209	0	31680.6	1
mO_369	1006	18396	0	8831.46	1
mO_370	977	63482	0	31256.8	1
mO_371	1052	150958	0	70062.8	1
mO_372	999	36622	0	17681.9	1
mO_373	1072	28946	0	13303	1
mO_374	997	41126	1	19843.2	1
mO_375	990	10195	0	4964.3	1
mO_376	1018	69949	0	33209.6	1
mO_377	1004	88555	0	42785.3	1
mO_378	1061	64	0	29.09	1
mO_379	1003	21015	0	10138.8	1
mO_380	1063	6487	0	3052.69	1
mO_381	996	26	0	12.88	1
mO_382	1022	29	0	13.7	1
mO_383	997	23	0	11.48	1
mO_384	983	17	0	8.21	1
mO_385	1011	16	0	7.54	1
mO_386	989	3679	231	1804.7	1
mO_387	978	10	0	5.08	1
mO_388	1016	48101	0	22953.3	1
mO_389	1001	21	0	9.78	1
mO_390	1015	37878	0	17945.2	1
mO_391	1050	18203	0	8522.93	1
					Total

## Sheet: sorted by average coverage
Supplementary Table S1. Read coverage for 391 minicircles using combined reads from samples listed in Table 1.
Illumina 300-mp MiSeq reads were mapped back to the 391 assembled minicircle contigs. Reads mapping with less than 98% identity over 50% of their length (to allow mapping to the ends of contigs) were discarded.
Minicircle	Length (bp)	Mapped reads	Non-specific matches	Average coverage	Fraction of reference covered
mO_387	978	10	0	5.08	1
mO_364	1012	14	0	6.75	1
mO_385	1011	16	0	7.54	1
mO_384	983	17	0	8.21	1
mO_389	1001	21	0	9.78	1
mO_220	1028	23	0	10.82	1
mO_383	997	23	0	11.48	1
mO_141	1008	26	0	11.95	1
mO_351	993	26	0	12.57	1
mO_381	996	26	0	12.88	1
mO_382	1022	29	0	13.7	1
mO_128	997	30	0	13.84	1
mO_263	1008	33	0	15.34	1
mO_068	1037	48	0	22.81	1
mO_278	1043	56	0	26.02	1
mO_292	986	57	0	27.16	1
mO_378	1061	64	0	29.09	1
mO_174	995	59	0	29.13	1
mO_363	995	75	0	35.76	1
mO_212	1007	81	0	37.03	1
mO_140	1013	82	0	39.2	1
mO_362	1003	99	0	47.77	1
mO_333	999	148	0	71.63	1
mO_353	1008	244	0	115.75	1
mO_367	1000	250	0	118.56	1
mO_203	1002	266	0	125.03	1
mO_321	989	351	224	136.79	1
mO_276	989	326	0	158.66	1
mO_136	1004	351	0	168.03	1
mO_261	1005	356	0	172.1	1
mO_086	1004	416	0	200.19	1
mO_359	1020	422	0	200.31	1
mO_127	1008	444	0	210.15	1
mO_135	1017	618	0	294.05	1
mO_330	991	745	0	362.22	1
mO_149	1062	824	0	376.71	1
mO_257	1047	884	0	408.42	1
mO_152	991	885	0	431.12	1
mO_211	996	953	0	457.91	1
mO_204	998	1108	0	532.06	1
mO_313	991	1160	0	564.77	1
mO_310	989	1288	0	627.5	1
mO_366	1020	1419	0	677.9	1
mO_339	1009	1469	0	701.99	1
mO_285	1077	1576	0	720.53	1
mO_323	1007	1663	0	792.63	1
mO_177	977	1643	0	802.67	1
mO_223	991	1734	0	841.67	1
mO_332	993	1787	0	863.4	1
mO_194	1003	1854	0	890.06	1
mO_304	978	1958	0	958.02	1
mO_241	992	2047	0	995.1	1
mO_112	997	2193	0	1045.05	1
mO_217	1000	2188	0	1053.25	1
mO_239	1005	2535	0	1217.59	1
mO_250	992	2578	0	1247.92	1
mO_303	1004	2733	0	1312.5	1
mO_219	1018	2803	0	1330.76	1
mO_094	1027	3052	0	1433.98	1
mO_280	989	2958	0	1439.08	1
mO_348	990	3203	0	1555.32	1
mO_287	988	3285	0	1582.26	1
mO_027	991	3263	0	1583.02	1
mO_230	1043	3393	0	1591.29	1
mO_182	990	3560	0	1735.89	1
mO_175	1016	3652	0	1739.99	1
mO_386	989	3679	231	1804.7	1
mO_274	1004	3834	0	1841.33	1
mO_311	983	4066	0	1985.02	1
mO_001	1053	4343	0	1992.61	1
mO_105	1043	4420	0	2055.5	1
mO_007	1001	4445	0	2144.48	1
mO_082	999	4604	0	2209.07	1
mO_066	1003	4903	0	2365.52	1
mO_056	1002	5071	0	2444.06	1
mO_357	993	5337	0	2597.73	1
mO_076	1004	5395	0	2599.5	1
mO_249	1001	5437	0	2609.54	1
mO_013	1041	5626	0	2620.17	1
mO_260	991	5507	0	2692.6	1
mO_201	976	5651	0	2771.13	1
mO_083	1000	5772	0	2779.96	1
mO_011	987	5694	0	2793.58	1
mO_213	999	5900	0	2859.37	1
mO_325	993	6070	0	2947.62	1
mO_097	1035	6385	0	3007.23	1
mO_088	1006	6317	0	3037.18	1
mO_291	1029	6432	0	3040.58	1
mO_380	1063	6487	0	3052.69	1
mO_006	1000	6459	0	3108.31	1
mO_037	1031	6826	0	3229.36	1
mO_343	1013	6901	0	3323.55	1
mO_228	977	6892	0	3381.75	1
mO_045	1018	7107	0	3408.57	1
mO_072	990	7082	0	3431.16	1
mO_214	1035	7484	0	3501.15	1
mO_010	1022	7817	0	3706.15	1
mO_039	1024	7823	0	3712.7	1
mO_295	996	7780	0	3749.4	1
mO_275	1012	7871	0	3753.45	1
mO_101	1001	7732	0	3762.76	1
mO_320	1004	7884	0	3806.98	1
mO_138	1021	8122	0	3873.57	1
mO_244	1001	8152	0	3941.25	1
mO_020	987	8181	0	3999.06	1
mO_290	1011	8472	0	4058.41	1
mO_113	1001	8556	0	4120.91	1
mO_179	996	8566	0	4126.47	1
mO_269	989	8535	0	4195.81	1
mO_075	1049	9130	1	4255.72	1
mO_251	1084	9673	2	4406.34	1
mO_205	993	9134	2	4417.77	1
mO_197	1072	10277	0	4738.93	1
mO_025	977	9621	0	4757.17	1
mO_108	1009	10042	0	4832.16	1
mO_232	988	9907	0	4846.6	1
mO_271	1001	10073	1	4862.98	1
mO_183	974	9864	0	4913.12	1
mO_375	990	10195	0	4964.3	1
mO_181	1046	10561	0	4982.61	1
mO_012	991	10228	0	4990.32	1
mO_300	1012	10677	0	5084.65	1
mO_067	990	10455	0	5119.99	1
mO_335	1034	11399	0	5362.11	1
mO_023	987	11052	0	5376.19	1
mO_107	988	11129	0	5404.02	1
mO_080	987	11091	0	5423.4	1
mO_106	989	11307	0	5495.86	1
mO_160	1014	11766	0	5627.24	1
mO_216	1006	11844	0	5693.76	1
mO_173	1018	12074	0	5724.21	1
mO_226	984	11809	0	5760.29	1
mO_069	1006	12098	0	5777.04	1
mO_078	990	12075	0	5892.04	1
mO_142	1055	12881	0	5989.96	1
mO_123	1017	12665	0	6012.83	1
mO_077	1013	12729	0	6075.07	1
mO_209	1006	12734	0	6130.63	1
mO_202	1001	12776	0	6184.72	1
mO_137	1000	13009	0	6271.22	1
mO_262	1006	13164	0	6306.54	1
mO_009	1011	13428	1	6388.28	1
mO_255	1014	13356	0	6397.12	1
mO_254	994	13296	0	6497.76	1
mO_150	980	13511	0	6565.1	1
mO_161	1019	13926	0	6625.59	1
mO_172	998	13719	0	6626.19	1
mO_047	987	13591	0	6649.28	1
mO_176	1011	13925	0	6654.91	1
mO_346	1047	14401	0	6748.77	1
mO_264	997	14087	0	6848.82	1
mO_322	1009	14895	0	7142.06	1
mO_092	988	14833	0	7190.2	1
mO_117	1065	15585	0	7201.17	1
mO_193	1015	15163	0	7225.82	1
mO_156	1003	15121	0	7280.66	1
mO_215	1015	15571	1	7449.46	1
mO_119	1043	15990	0	7466.18	1
mO_044	981	15551	0	7623.59	1
mO_004	1038	16593	0	7721.53	1
mO_033	1004	16192	0	7734.27	1
mO_308	988	15940	0	7772.81	1
mO_336	987	16037	0	7813.11	1
mO_354	1001	16364	0	7836.25	1
mO_358	996	16318	0	7897.55	1
mO_168	1017	16850	0	8064.53	1
mO_166	979	16624	0	8203.45	1
mO_074	1026	17353	0	8220.83	1
mO_227	996	17236	0	8360.36	1
mO_306	994	17468	0	8482.15	1
mO_391	1050	18203	0	8522.93	1
mO_210	979	17399	0	8597.08	1
mO_002	1004	18068	0	8659.7	1
mO_059	1011	18312	0	8779.58	1
mO_028	1002	18165	0	8783.47	1
mO_369	1006	18396	0	8831.46	1
mO_298	997	18281	0	8861.29	1
mO_139	1011	18677	0	8914.35	1
mO_146	983	18579	0	9015.4	1
mO_314	997	18687	0	9032.97	1
mO_132	990	18845	0	9099.62	1
mO_122	989	18524	0	9101.59	1
mO_065	986	19071	0	9266.48	1
mO_144	984	18898	0	9307.34	1
mO_246	1055	20166	0	9340.64	1
mO_247	1031	19914	0	9411.34	1
mO_356	973	19328	0	9517.91	1
mO_253	998	19801	0	9521.94	1
mO_191	986	19436	0	9626.24	1
mO_162	989	19737	0	9648.98	1
mO_102	1015	20232	0	9653.43	1
mO_208	1045	20798	0	9700.51	1
mO_170	997	20373	0	9885.01	1
mO_091	992	20555	0	10012.7	1
mO_379	1003	21015	0	10138.8	1
mO_240	982	21051	0	10284.6	1
mO_116	1006	21551	0	10382.6	1
mO_331	1013	21676	0	10399	1
mO_084	1017	21759	0	10399.6	1
mO_180	1002	21804	0	10589.8	1
mO_318	1009	22031	0	10783.1	1
mO_317	1006	22827	0	11000	1
mO_289	986	22486	0	11068.1	1
mO_189	1055	23913	0	11083.1	1
mO_222	995	23002	0	11124	1
mO_184	1047	24082	0	11199.7	1
mO_016	1008	23773	0	11368.4	1
mO_265	1007	24228	0	11706.8	1
mO_338	1010	24573	0	11850.2	1
mO_030	1017	24912	0	11886.2	1
mO_198	1000	24593	0	11936.7	1
mO_281	1045	25542	0	11985	1
mO_224	1012	26060	0	12499.1	1
mO_008	987	26042	0	12709.6	1
mO_293	1009	26813	0	12813.7	1
mO_046	996	26505	0	12839.6	1
mO_017	1020	27899	0	13259.4	1
mO_373	1072	28946	0	13303	1
mO_073	973	27174	0	13352.8	1
mO_206	1011	27906	0	13370.3	1
mO_238	1001	27593	0	13381.8	1
mO_326	995	28306	0	13696.2	1
mO_218	1002	28515	0	13723.8	1
mO_126	989	28328	0	13757.8	1
mO_296	994	28393	0	13816	1
mO_147	995	28462	0	13885.2	1
mO_188	1056	30358	0	14113.9	1
mO_145	1009	29685	0	14181.4	1
mO_259	1009	29788	0	14317.6	1
mO_081	1007	29890	0	14393.6	1
mO_344	1001	30124	0	14451.9	1
mO_103	993	29598	0	14457.2	1
mO_070	1018	30171	0	14498.5	1
mO_245	989	29757	0	14536.5	1
mO_071	993	30258	0	14631.1	1
mO_267	990	30564	0	14842.3	1
mO_340	995	31065	0	15135.6	1
mO_341	1012	31574	0	15209.7	1
mO_190	991	31180	1	15252.6	1
mO_171	1005	31795	0	15311.3	1
mO_196	992	31551	0	15393.5	1
mO_248	993	31383	0	15434.3	1
mO_062	1009	32223	0	15462.5	1
mO_350	1001	32557	0	15885.2	1
mO_096	995	33568	1	16179.6	1
mO_187	1030	34781	0	16270.8	1
mO_305	1006	34195	0	16361.1	1
mO_195	998	34040	0	16407.8	1
mO_125	997	34309	0	16465.3	1
mO_100	1005	34506	0	16555.2	1
mO_124	1058	35861	0	16637.4	1
mO_090	988	34067	0	16650.7	1
mO_299	976	34795	0	17207.8	1
mO_110	1007	35440	0	17214.8	1
mO_225	1021	36479	0	17300.8	1
mO_120	1026	37009	0	17411.2	1
mO_372	999	36622	0	17681.9	1
mO_235	1000	36752	0	17697.6	1
mO_042	993	36600	0	17760.2	1
mO_309	1005	36999	0	17766.2	1
mO_390	1015	37878	0	17945.2	1
mO_043	1005	37504	0	18009.8	1
mO_036	996	37338	0	18101.9	1
mO_221	1060	39039	0	18106.8	1
mO_133	1010	37807	0	18196.9	1
mO_143	993	38632	0	18660.2	1
mO_268	978	38068	0	18739.6	1
mO_158	996	38826	0	18755.2	1
mO_104	963	37159	0	18776.2	1
mO_231	1069	40946	0	18873.2	1
mO_118	995	39332	0	18953.9	1
mO_018	997	39714	0	19029.8	1
mO_111	988	39245	0	19139.2	1
mO_302	1064	41851	0	19433.5	1
mO_229	983	40063	1	19549.8	1
mO_252	1013	40926	0	19595	1
mO_277	995	40727	0	19596.3	1
mO_134	997	40210	0	19709.8	1
mO_233	992	40702	0	19800.8	1
mO_374	997	41126	1	19843.2	1
mO_054	1006	41008	0	19913.9	1
mO_328	1010	41567	0	19954.5	1
mO_157	1002	41364	0	20010.6	1
mO_307	973	40573	0	20043.6	1
mO_297	986	41229	0	20195.6	1
mO_199	986	41612	0	20320.5	1
mO_207	999	42511	0	20552.6	1
mO_169	997	42993	0	20724	1
mO_099	1018	43403	0	20743.4	1
mO_089	1071	45429	0	20955.2	1
mO_283	1071	45628	0	21097.4	1
mO_349	989	43636	0	21124.4	1
mO_109	989	43679	0	21235.7	1
mO_049	1029	45420	0	21438	1
mO_154	1010	45059	0	21556.4	1
mO_270	1000	44588	0	21671.7	1
mO_266	996	46414	0	22515.7	1
mO_085	1048	48429	0	22776.9	1
mO_121	996	46971	0	22860.3	1
mO_236	1001	47374	0	22947.1	1
mO_388	1016	48101	0	22953.3	1
mO_186	985	48059	0	23138.9	1
mO_243	1007	48198	0	23169	1
mO_130	1002	48632	0	23570.9	1
mO_026	973	48307	0	23973.6	1
mO_014	990	49261	0	24096.7	1
mO_005	1008	49938	0	24099.8	1
mO_284	1016	50499	0	24221.2	1
mO_029	988	49604	0	24249.5	1
mO_272	1002	51373	0	24684.6	1
mO_234	1024	52451	0	24690.4	1
mO_019	986	50794	0	24785.4	1
mO_361	995	51581	0	25099.2	1
mO_022	1009	52752	1	25115.9	1
mO_347	1000	51959	0	25258	1
mO_098	1014	53325	0	25678.7	1
mO_365	1010	53276	0	26079.1	1
mO_041	986	53122	0	26327.7	1
mO_131	1035	55995	0	26385.4	1
mO_048	994	54305	0	26472.6	1
mO_003	1074	58353	0	26710.5	1
mO_060	1031	57181	0	26938.5	1
mO_129	1015	56551	0	26981.5	1
mO_040	1031	57208	0	27001.2	1
mO_352	1014	58361	0	27955.8	1
mO_319	1008	58574	0	28079.1	1
mO_055	987	58041	0	28389.6	1
mO_237	1042	60239	0	28455.6	1
mO_114	984	58427	0	28629.3	1
mO_151	984	58130	0	28631.3	1
mO_337	985	58832	0	28883.3	1
mO_360	988	59589	0	29068.5	1
mO_312	991	59771	0	29121.1	1
mO_024	1012	61922	0	29512.6	1
mO_329	1006	61870	0	29808.4	1
mO_053	979	60783	0	30061.5	1
mO_355	970	60545	0	30248	1
mO_034	1018	63529	0	30265	1
mO_153	1047	65447	0	30499	1
mO_165	1045	65973	0	30864.2	1
mO_063	978	63252	0	31237.9	1
mO_370	977	63482	0	31256.8	1
mO_324	991	64107	0	31324.8	1
mO_368	1013	66209	0	31680.6	1
mO_038	1001	65709	0	31745.1	1
mO_031	990	65625	0	32121.4	1
mO_051	1020	67454	0	32137.4	1
mO_050	1009	67310	0	32332	1
mO_087	1032	69268	0	32606.8	1
mO_256	1001	67402	0	32770.7	1
mO_334	1011	67750	0	32933.9	1
mO_376	1018	69949	0	33209.6	1
mO_294	993	68095	0	33364.5	1
mO_079	1008	70464	0	33689.9	1
mO_095	1021	71204	0	33740.9	1
mO_315	1009	70903	0	34269.7	1
mO_064	1005	72533	0	34910.8	1
mO_035	1028	73917	0	34924.1	1
mO_164	1014	73517	0	35011.5	1
mO_148	1002	73074	0	35492.3	1
mO_301	989	73408	0	36125.4	1
mO_327	1012	77070	0	37041.2	1
mO_167	1001	78377	0	37999.1	1
mO_279	991	78153	0	38030.3	1
mO_163	1019	81214	0	38695	1
mO_178	1006	81918	0	39368.8	1
mO_288	990	84380	0	40730.2	1
mO_155	1024	87299	0	41247.4	1
mO_021	997	86688	0	41868.7	1
mO_192	990	87397	0	42357.1	1
mO_200	1047	91673	0	42763.2	1
mO_377	1004	88555	0	42785.3	1
mO_058	1016	91964	0	43658.4	1
mO_061	1002	105364	0	50784.2	1
mO_057	1023	109118	0	51515.4	1
mO_258	1049	110200	0	51630.2	1
mO_286	980	107806	0	52535.9	1
mO_345	984	110025	0	53971.3	1
mO_273	978	110954	0	55265.9	1
mO_316	1006	115685	0	55749.3	1
mO_342	993	114766	0	55845.5	1
mO_052	990	116939	0	56624	1
mO_015	1018	122647	0	58098.2	1
mO_159	987	122411	0	59573.9	1
mO_032	983	122660	0	59750	1
mO_115	1001	127011	0	61356.6	1
mO_185	995	129481	0	62402.2	1
mO_371	1052	150958	0	70062.8	1
mO_093	989	186447	0	89199.8	1
mO_242	987	194160	0	94406.8	1
mO_282	994	208781	1	101000	1
