# Supplementary material for: Assembly and annotation of the mitochondrial minicircle genome of a differentiation-competent strain of Trypanosoma brucei
Source: Nucleic Acids Res. 2019 Oct 30;47(21):11304–25. doi: 10.1093/nar/gkz928 (PMC6868439; doi:10.1093/nar/gkz928)
Supplement: gkz928_Supplemental_Files [file gkz928_supplemental_files.zip › Supplementary Table S2.xlsx]

## Sheet: mOs per network
Supplementary Table S2. Estimated minicircle copy numbers per network for each sample.
Copy numbers for minicircles were estimated by calculating reads per kb for minicircles and maxicircles, and by assuming 30 maxicircles per kDNA network and cell. The estimayted total numbers of minicircles per network ar listed at the nottom of each list.
Minicircle	Length (bp)	T0_WT_A	TO_WT_B	T1_WT_A	T1_WT_B	T2_WT_A	T2_WT_B	T0_L262P_A	T0_L262P_B
mO_001	1053	4.47757	4.3238	4.55298	5.42806	0.00339135	0	0	0
mO_002	1004	19.4083	20.4543	20.6429	19.7507	6.33478	0.0054803	5.89894	8.68909
mO_003	1074	39.1008	42.2918	44.3926	41.5246	44.8748	26.6282	0.316404	1.04348
mO_004	1038	17.3115	17.858	18.0028	16.3026	6.23566	1.1167	0	0.0423399
mO_005	1008	37.158	37.158	37.239	37.2014	41.1633	34.8074	52.7835	64.092
mO_006	1000	9.13301	9.33517	7.84279	8.10537	0.0232121	0	15.6316	22.4359
mO_007	1001	2.83269	3.26977	4.25657	4.21422	3.85471	0	0.969938	1.53667
mO_008	987	16.9143	15.8001	15.8842	16.651	49.373	1.12609	56.4642	71.4224
mO_009	1011	8.27269	8.84939	8.94882	8.91207	4.47888	19.1099	0	0
mO_010	1022	7.09751	7.45816	8.47183	8.88373	2.97009	0	2.94502	3.1607
mO_011	987	4.04206	4.52261	4.71311	4.8128	5.28247	2.35624	7.42691	7.94819
mO_012	991	7.75205	7.30592	8.05082	8.27933	9.33854	5.39488	24.6401	33.3275
mO_013	1041	5.06762	4.70396	5.11414	5.35927	0.773566	3.71219	0	0
mO_014	990	37.8447	39.1008	37.9419	37.0086	33.1823	40.1736	0.147107	0.0887855
mO_015	1018	87.3833	90.1998	90.3166	91.1796	84.1488	96.7591	29.0414	42.4162
mO_016	1008	13.2692	14.3212	13.6898	13.4058	3.70041	45.7536	31.5449	37.5396
mO_017	1020	12.7359	13.9966	17.0472	16.0513	28.7718	23.7746	17.5144	20.2294
mO_018	997	35.0987	37.3445	34.8839	33.8795	27.8148	17.4393	11.053	13.9076
mO_019	986	27.4871	28.6227	27.6298	29.0658	54.1604	59.2651	16.0013	25.7185
mO_020	987	6.49179	6.59359	6.89895	6.68809	6.38962	4.30923	2.70516	3.51769
mO_021	997	87.1074	87.7183	80.8357	82.647	28.8141	51.5858	100.743	112.297
mO_022	1009	48.9829	54.2429	50.1773	50.6653	8.92066	35.2764	5.53292	8.36291
mO_023	987	11.9703	11.5033	10.0244	9.57241	0.452266	11.9038	0	0.0667915
mO_024	1012	54.3764	54.3401	54.8844	51.2016	40.1872	27.7539	65.2389	90.2427
mO_025	977	11.4516	11.3929	9.17879	9.27029	6.78216	2.54367	1.98753	2.33914
mO_026	973	44.5602	44.7054	43.2534	41.7068	49.7751	14.3333	35.8228	43.4068
mO_027	991	4.73552	5.59028	4.09233	3.87902	0.0324318	0.00185073	7.20098	6.20871
mO_028	1002	15.6849	15.2268	15.6866	16.1605	13.3435	7.52665	10.2711	13.575
mO_029	988	34.1614	32.6252	32.0465	33.0166	66.3526	27.5408	67.3641	94.4811
mO_030	1017	22.4347	22.1902	21.8706	21.9973	3.93453	20.815	28.7836	34.809
mO_031	990	61.7571	61.0792	53.2639	56.2698	48.0385	43.3323	15.5443	26.7244
mO_032	983	114.7	116.926	116.616	116.378	63.4224	50.6917	74.028	89.4401
mO_033	1004	19.7805	22.4077	18.8796	19.7135	0.595775	0.396408	15.666	22.4121
mO_034	1018	35.6378	38.0003	40.7914	41.2987	56.1623	57.4508	100.858	120.471
mO_035	1028	40.7222	46.5814	51.5206	49.4359	58.4003	61.156	0.0472232	0.0427518
mO_036	996	23.5146	24.1029	21.079	20.6693	51.209	28.1317	0.0974807	0.0441253
mO_037	1031	7.65383	8.27626	8.13869	8.32387	0.155867	0	13.749	18.8626
mO_038	1001	58.1689	58.5314	57.9677	57.7462	24.5464	46.5261	11.6878	13.6105
mO_039	1024	8.60771	8.83032	7.67049	7.06693	0.31561	6.28492	0.0948152	0.0214594
mO_040	1031	34.9113	36.0882	37.4193	34.9836	49.8066	48.0168	22.9308	24.2337
mO_041	986	36.0699	36.9215	35.1993	36.9612	50.7179	47.2469	0.0492347	0.111432
mO_042	993	28.1345	29.2482	29.5057	30.1796	25.6846	24.5393	1.66218	3.14236
mO_043	1005	14.4242	15.8909	14.6134	14.8588	60.4208	37.5647	2.99484	4.5698
mO_044	981	12.3236	13.547	12.332	12.8188	9.29177	13.0217	0	0
mO_045	1018	9.15506	9.83316	8.46362	8.64455	0.173644	0	0	0
mO_046	996	19.0235	19.8258	20.8837	22.3335	12.8538	22.182	7.55476	13.017
mO_047	987	9.32012	7.72263	8.62294	8.63057	17.8392	8.297	39.6921	46.576
mO_048	994	45.9849	44.6962	40.4983	43.2714	36.7618	46.7227	187.051	232.5
mO_049	1029	14.4509	14.7468	18.3655	18.3178	56.3688	54.8368	0	0
mO_050	1009	49.3206	54.8424	61.2489	61.0844	17.275	51.9702	10.1517	10.7803
mO_051	1020	64.0783	70.133	70.3472	69.3945	15.5675	21.1422	0.0475935	0.258522
mO_052	990	89.3774	92.3521	87.8586	90.0457	88.4965	91.3257	52.0269	67.0331
mO_053	979	42.3001	43.3451	42.0481	42.2455	40.0079	71.7574	10.4628	16.5874
mO_054	1006	30.5349	29.2247	28.3022	27.8893	52.7624	16.9096	15.7797	25.4693
mO_055	987	41.7791	39.839	34.9347	35.5537	59.502	59.2552	37.8723	44.5945
mO_056	1002	5.50616	6.07545	6.1113	5.76086	0.368871	0.404521	1.64725	2.25885
mO_057	1023	43.0162	49.9837	49.4887	49.5911	113.72	145.288	22.7779	34.476
mO_058	1016	68.9063	72.2267	72.3541	73.2759	59.1375	65.7017	12.6142	15.9185
mO_059	1011	13.6646	15.6518	16.2068	16.9566	7.90516	9.06696	1.24845	1.76056
mO_060	1031	32.6514	31.6598	32.893	34.4932	56.2647	49.5378	69.4044	95.7837
mO_061	1002	66.0959	69.5118	69.1108	75.1558	64.3082	116.008	21.608	29.036
mO_062	1009	26.0436	26.4556	25.8987	25.156	22.8405	21.32	14.4337	17.5752
mO_063	978	61.3012	59.7191	54.3193	52.4704	55.3063	29.7165	26.01	31.7932
mO_064	1005	65.4612	65.1415	61.6266	63.9087	32.1185	50.2426	0.0966078	0.131191
mO_065	986	20.3088	22.4164	18.5816	19.6167	4.04917	11.2463	0.196939	0.0445728
mO_066	1003	5.40206	5.12343	6.06995	6.07186	0.0765489	0	3.04921	4.57892
mO_067	990	11.2568	12.2339	12.6615	13.5966	0.209216	0.0074104	28.8821	38.3109
mO_068	1037	0.328546	0	0	0.142524	0	0	9.83079	12.5659
mO_069	1006	12.061	12.3558	12.885	13.3364	0.392253	4.57424	3.04012	3.75706
mO_070	1018	17.0038	17.9774	17.7369	17.5591	30.2175	29.0785	15.7367	20.2044
mO_071	993	31.5213	30.9988	30.4654	31.8752	10.4472	10.2121	70.1048	89.0484
mO_072	990	9.40289	9.30725	8.70696	8.72998	0.349895	0.0722514	0.0980715	0.0443928
mO_073	973	31.1752	31.0863	25.6271	24.335	17.4242	12.1298	0.0498925	0.0451684
mO_074	1026	7.17696	8.02489	8.14579	7.83804	23.1721	16.8767	0.473152	0.663944
mO_075	1049	9.57599	10.0039	8.99927	8.02698	4.1311	2.3481	0	0
mO_076	1004	7.27949	8.1056	6.42987	6.59136	0.183179	0.00730706	6.76928	8.31701
mO_077	1013	13.8546	14.7282	14.8966	14.286	0.278496	2.37904	12.0764	13.6662
mO_078	990	13.8323	14.9611	13.249	13.8937	4.9797	0.153766	5.54104	7.83532
mO_079	1008	36.0568	39.0027	37.4544	34.8719	74.2508	81.0322	3.90097	5.2974
mO_080	987	10.3	9.21941	10.7779	11.7528	7.72471	0.821338	39.5446	52.1864
mO_081	1007	12.2673	13.2288	15.9395	16.5095	35.4184	28.5966	22.0792	33.7799
mO_082	999	4.32355	4.29618	5.37439	6.11829	0.0357467	0.04039	0	0
mO_083	1000	3.0883	3.17752	3.62421	3.72118	10.9365	0.00550222	13.0587	19.8649
mO_084	1017	19.4412	20.0926	20.3781	21.3426	7.91646	9.42465	24.5352	37.9637
mO_085	1048	23.1763	24.1283	27.871	26.2997	48.2814	46.8616	33.3981	45.5424
mO_086	1004	0.766262	0.843541	0.491218	0.543433	0	0	1.45056	2.9985
mO_087	1032	44.9946	45.5062	48.2746	45.4967	56.9957	51.8534	67.4085	76.3355
mO_088	1006	9.31889	9.21619	7.46202	8.02132	0	0.207837	7.96222	12.2323
mO_089	1071	37.8763	41.2628	42.0723	39.4897	20.8147	11.4086	31.2757	38.8194
mO_090	988	28.7219	30.2212	27.7667	27.7627	23.673	22.8572	35.0824	49.8873
mO_091	992	19.344	21.1254	16.7381	18.3967	7.62098	19.2818	4.84475	9.21508
mO_092	988	15.2175	14.3404	14.4243	12.2232	6.88556	9.3263	0	0.0222413
mO_093	989	120.894	125.553	117.722	116.299	155.819	203.921	29.3039	51.7698
mO_094	1027	5.41493	4.9851	3.53371	3.8614	0.0226019	0	19.4276	29.4633
mO_095	1021	60.8831	62.8857	58.7913	58.9933	41.295	37.5078	27.1968	34.974
mO_096	995	25.5375	25.6247	23.1164	23.9066	21.4248	34.9359	0.146368	0.0883393
mO_097	1035	7.90034	7.79515	6.54388	6.25914	0.498573	3.06742	0	0
mO_098	1014	28.9175	30.8279	34.6168	33.3565	60.6893	36.0701	9.6229	10.5321
mO_099	1018	44.6741	44.5057	41.7564	42.2947	19.2025	14.4384	53.2664	68.5351
mO_100	1005	27.3174	26.8397	24.7554	27.2546	22.4979	28.9108	94.096	121.548
mO_101	1001	6.74136	7.0739	6.29603	6.56144	0.544048	10.048	7.95349	13.2373
mO_102	1015	14.9859	16.3617	15.0802	16.4924	21.0431	6.04792	0.143484	0.0432993
mO_103	993	22.667	24.009	24.6203	23.2523	32.4851	8.70677	11.0486	15.225
mO_104	963	37.6504	37.757	32.0807	34.1864	30.4489	18.036	2.8734	3.81072
mO_105	1043	4.74178	4.4141	4.31782	4.28555	0.431408	2.286	0	0
mO_106	989	13.6574	13.476	12.5482	13.2821	1.57612	2.30696	15.4128	21.6856
mO_107	988	10.5454	10.8149	11.305	11.1118	2.06567	6.10368	2.89897	3.51413
mO_108	1009	7.11271	7.3523	7.01434	7.28561	0.23182	15.9323	0	0.0217784
mO_109	989	38.2719	36.3653	35.5982	35.5251	26.6839	30.3021	57.7244	68.3895
mO_110	1007	25.888	24.7945	25.2165	25.5201	47.802	8.57297	76.4096	90.9527
mO_111	988	30.6129	29.132	29.1459	28.2506	41.2538	24.7303	69.9191	84.339
mO_112	997	1.7858	1.9097	2.65859	2.67528	0.0143274	0	0	0.0220405
mO_113	1001	9.47523	9.95562	9.67027	9.17635	2.97532	0.786031	0.0484969	0
mO_114	984	31.4745	31.3471	36.5598	36.5422	58.2517	57.7174	33.301	47.9015
mO_115	1001	84.5744	84.5369	81.1967	89.1596	89.4344	137.517	24.4424	37.2094
mO_116	1006	14.3443	15.4004	13.2082	12.8792	13.223	28.667	0	0.0655301
mO_117	1065	5.64483	5.21979	6.95085	6.83897	22.575	11.3661	17.2758	21.7268
mO_118	995	30.8283	31.5445	28.7256	28.4836	16.4916	46.497	7.61114	12.3454
mO_119	1043	12.5288	14.3474	14.7987	13.0328	10.5661	3.54154	0.046544	0
mO_120	1026	25.0765	27.0662	25.9091	27.0239	37.5435	17.4952	10.7406	16.363
mO_121	996	32.0774	32.1778	29.5392	29.2469	50.1603	42.6514	39.8696	55.2449
mO_122	989	17.558	17.0816	15.7537	15.3994	6.97971	15.8724	15.0692	22.0633
mO_123	1017	8.76421	9.41079	9.71327	9.77763	4.17155	13.0315	0	0
mO_124	1058	8.18566	8.04098	10.5793	10.122	40.2204	57.619	0.0917682	0.0207698
mO_125	997	32.0452	32.5287	27.6826	25.8301	33.0031	15.9419	12.6111	18.7345
mO_126	989	26.2703	26.9906	25.2016	24.824	9.25452	22.4094	14.9219	17.7751
mO_127	1008	1.05761	0.928635	0.501939	0.605681	0.00708551	0	0	0
mO_128	997	0.165352	0	0	0.0928244	0	0	6.8655	9.3011
mO_129	1015	48.3144	52.1844	49.3628	50.902	8.80636	49.1315	0.573936	1.62372
mO_130	1002	40.8136	42.973	42.7291	42.7095	19.9956	35.283	36.0941	49.1902
mO_131	1035	45.6393	47.7368	48.7554	48.3115	38.3815	20.5824	19.8872	29.9149
mO_132	990	3.07509	3.8271	3.56753	3.46855	2.75407	59.8223	0	0
mO_133	1010	22.3943	22.7033	22.6291	23.2151	31.7598	41.6643	12.2084	17.3402
mO_134	997	36.8845	36.0096	29.5499	32.1588	40.0629	23.3444	11.5886	19.1753
mO_135	1017	1.49132	1.59038	0.769913	0.745648	0	0.00180341	0	0
mO_136	1004	1.40117	0.501051	0.263222	0.693393	0	0	32.2508	41.3224
mO_137	1000	9.27589	8.91489	9.71531	10.8113	8.97416	9.4198	5.19436	8.26238
mO_138	1021	11.3671	11.2637	10.037	9.24553	0.272816	0.0628722	0	0
mO_139	1011	16.1975	14.411	16.1155	15.2283	13.313	8.49007	22.376	30.6033
mO_140	1013	0.640112	0	0	0.242713	0.00176263	0	17.2521	22.8421
mO_141	1008	0.228966	0.00631724	0	0.0657754	0	0	2.84145	4.9486
mO_142	1055	8.91732	9.50037	9.04773	8.9096	12.5615	5.4379	20.9366	23.9323
mO_143	993	38.7707	39.5213	34.7118	32.6639	25.0822	17.7959	29.9192	29.3877
mO_144	984	13.2465	13.7969	13.1111	13.7314	22.1706	9.8656	19.4379	23.9396
mO_145	1009	22.6016	22.2841	19.7802	19.698	44.4635	6.2184	60.7659	76.5947
mO_146	983	15.3843	13.7332	12.283	12.232	13.7213	19.6263	59.5089	75.5356
mO_147	995	19.9705	20.1529	21.4487	20.2125	4.69985	41.9643	19.6133	25.4417
mO_148	1002	45.9578	47.3961	45.7843	45.3852	76.7607	67.5001	29.9412	34.2994
mO_149	1062	1.17976	0.983349	1.00186	0.842816	0	0	4.66255	6.45576
mO_150	980	10.396	10.7408	9.98376	10.0989	10.194	12.5466	15.2076	21.3017
mO_151	984	55.153	55.7051	48.4908	49.6026	38.1588	41.6599	20.4246	23.7163
mO_152	991	1.81879	2.1333	1.04489	1.19869	0	0	0	0
mO_153	1047	42.0931	45.724	39.7948	39.1416	24.9823	92.4639	2.22558	2.74942
mO_154	1010	21.0994	22.6655	22.2974	23.2425	30.623	71.9066	24.9456	33.8972
mO_155	1024	67.6167	70.5182	77.315	72.4971	50.4243	42.1819	64.2847	76.2023
mO_156	1003	14.2776	14.6275	14.9687	15.7422	3.84881	5.94108	0.145201	0.240996
mO_157	1002	35.4391	37.0818	38.0552	36.1766	31.73	12.2583	49.5144	77.6122
mO_158	996	34.207	34.2748	31.1509	31.1329	16.9502	38.5763	59.0246	78.521
mO_159	987	112.476	106.317	103.435	104.804	55.8386	100.248	50.6112	62.6504
mO_160	1014	10.1992	11.9757	11.4521	12.3267	6.26174	1.23538	0	0
mO_161	1019	12.5651	12.6356	10.8164	10.6938	6.01024	13.2669	21.4381	29.9965
mO_162	989	9.11236	8.56979	10.473	9.57261	20.4697	25.397	0	0
mO_163	1019	61.7684	58.7348	55.2199	57.3524	48.3167	86.4048	188.417	235.594
mO_164	1014	38.7265	41.4659	40.1336	40.4291	91.401	65.2832	30.8795	40.0697
mO_165	1045	37.2201	40.4552	44.3262	42.7233	74.4753	27.6339	13.4719	18.8622
mO_166	979	10.0025	9.70453	9.8073	8.94659	30.8522	5.58465	7.53718	8.28249
mO_167	1001	51.7569	55.8024	53.401	53.9611	85.0017	48.7376	39.9614	54.969
mO_168	1017	16.4802	19.0407	16.6782	16.1285	3.004	10.2344	0	0
mO_169	997	32.7507	30.9192	26.4144	28.3336	45.561	35.8592	94.6075	143.131
mO_170	997	10.7369	11.1324	12.7953	12.7336	23.1297	16.3429	0	0.0440811
mO_171	1005	27.5689	28.7342	27.1426	27.7274	21.185	15.419	0.386431	0.546627
mO_172	998	16.2653	17.7188	13.3348	13.4156	9.53068	1.40404	0	0.0220184
mO_173	1018	11.8433	11.2531	11.1118	10.5767	5.69341	5.62473	0	0
mO_174	995	0.463916	0	0.00493687	0.173528	0.00179452	0	14.2465	19.9205
mO_175	1016	2.97476	3.40325	4.01	3.56061	1.78379	0	0	0
mO_176	1011	14.3821	12.8741	12.5375	13.4344	0.685255	11.828	40.1424	55.7511
mO_177	977	3.44223	3.1676	2.19615	1.86763	0.0146207	0.0037545	6.55885	10.1213
mO_178	1006	74.0376	74.9006	69.0078	72.3265	42.0296	56.4752	36.0471	57.6883
mO_179	996	9.47866	9.64118	9.44263	9.35833	0.855127	3.12676	0	0
mO_180	1002	19.7213	20.0185	21.342	21.8675	1.11018	14.5133	93.118	109.061
mO_181	1046	7.8803	7.16528	10.0977	10.7109	6.61814	0.00350683	0.092821	0
mO_182	990	3.87439	3.73705	4.26318	4.53033	0.223644	0	13.681	16.847
mO_183	974	10.7873	9.25747	10.1209	10.3681	7.62249	0.00188303	5.58222	8.73111
mO_184	1047	21.8023	24.3946	23.2425	26.6586	0.886805	9.03723	13.7244	27.2214
mO_185	995	105.939	110.083	108.288	104.55	95.298	72.2072	92.8461	107.818
mO_186	985	41.6742	42.3571	42.4801	42.7174	30.0661	22.1951	5.66774	9.81598
mO_187	1030	21.8314	24.1543	22.0562	21.8135	32.367	27.9972	30.0227	40.2153
mO_188	1056	24.0727	24.9465	21.6517	22.8513	14.1102	28.8536	6.43594	9.40571
mO_189	1055	14.1365	14.7877	16.6502	16.9433	13.3129	20.2478	20.2004	30.2018
mO_190	991	14.3951	14.6054	15.5098	16.5085	45.0027	29.2693	0	0
mO_191	986	11.3471	10.3525	8.84292	9.42242	39.0611	10.5003	0	0
mO_192	990	80.6739	85.5984	78.0124	79.5061	36.3747	59.9834	15.3972	25.1707
mO_193	1015	15.4082	14.9502	12.9091	12.2696	7.77197	11.205	41.9451	56.5273
mO_194	1003	3.15577	2.34903	1.51528	1.89909	0.331119	1.49578	14.0361	20.1779
mO_195	998	33.698	33.6956	28.3765	28.3108	24.7132	18.4804	26.8021	30.8699
mO_196	992	32.5059	31.4088	27.8994	27.3569	18.6727	17.664	19.8194	31.2559
mO_197	1072	3.38324	4.22341	4.88285	3.91578	17.8521	5.468	0	0
mO_198	1000	24.7613	24.4395	24.1306	25.9239	4.75849	14.0105	40.9238	56.6061
mO_199	986	43.3485	44.6326	40.8299	41.8195	6.32729	28.8262	14.5242	22.2196
mO_200	1047	63.2131	71.4627	72.476	70.7752	57.2347	59.9481	55.6858	85.547
mO_201	976	4.96594	4.99766	4.58302	4.93214	0.755565	7.05254	1.79061	2.31902
mO_202	1001	9.07997	9.00141	8.84585	9.21085	8.45504	13.3204	21.2901	27.1771
mO_203	1002	1.37106	0	0	0.722347	0	0	67.1012	77.4368
mO_204	998	1.14529	1.05279	1.42443	1.2581	0.0250478	0	0	0
mO_205	993	11.8205	13.255	11.251	11.124	0.257133	0.264121	3.27547	4.33735
mO_206	1011	27.3944	27.0772	22.1724	23.0446	26.9863	8.66785	46.0005	58.1855
mO_207	999	31.486	33.1902	26.0469	26.3965	32.4723	46.9589	2.96423	5.27914
mO_208	1045	16.5539	16.8122	18.0505	17.8708	0.615117	19.8589	2.64793	4.10049
mO_209	1006	3.2993	2.06985	2.84281	3.12779	15.699	24.5941	33.3448	47.8588
mO_210	979	12.9999	11.0509	9.33064	10.3462	24.5198	14.5002	53.2066	71.5122
mO_211	996	1.72139	1.64309	1.05641	1.34939	0	0	27.782	35.5871
mO_212	1007	0.611184	0.385735	0.0682925	0.13031	0	0	0	0
mO_213	999	5.90775	5.60288	5.62418	5.14628	5.22259	0.892252	14.967	15.9694
mO_214	1035	7.38002	7.37678	8.40814	9.22456	0.0707319	0.00177205	15.3844	29.1294
mO_215	1015	14.5853	14.7243	12.2838	13.3597	14.4656	4.50116	0	0
mO_216	1006	8.72895	10.3872	9.28822	9.40123	1.26728	14.7145	0	0.0218434
mO_217	1000	3.61584	2.6681	2.60051	2.81505	0	0	23.8358	29.3798
mO_218	1002	21.4214	22.3508	22.4186	21.8841	23.6238	18.2876	2.42243	4.14487
mO_219	1018	4.48037	3.8532	3.41054	3.38265	0	0	2.28898	4.96475
mO_220	1028	0.181748	0	0	0.0779323	0	0	5.76122	8.10146
mO_221	1060	25.6408	27.0691	29.0588	28.4127	22.0583	27.6789	12.5943	19.0514
mO_222	995	25.3497	25.7399	23.692	24.6396	6.71689	6.08654	47.6672	65.9232
mO_223	991	3.27161	2.97506	1.94306	2.11583	0.00900882	0.371997	3.28208	3.81392
mO_224	1012	23.0885	24.1309	20.3885	21.6228	7.3892	26.3947	32.4755	47.6402
mO_225	1021	30.8075	34.1029	30.7172	31.6369	8.63569	31.2583	46.9764	61.3605
mO_226	984	9.81764	10.0823	8.65422	8.94886	0.373804	18.4265	13.4684	26.0611
mO_227	996	20.2263	18.9755	15.4596	15.7821	4.06409	14.5492	73.3542	94.9798
mO_228	977	4.12843	4.13873	3.58383	3.84129	0.303379	15.1532	0.0993765	0
mO_229	983	37.9353	39.4958	36.658	37.1949	38.7026	3.42	19.4577	25.5064
mO_230	1043	4.22545	3.85852	3.77998	3.66311	0.193449	0.812408	0	0
mO_231	1069	30.5654	35.5023	34.9321	35.7725	19.6611	17.7299	14.0323	21.0905
mO_232	988	12.1028	12.0782	8.41932	8.91542	11.55	0.72212	19.8997	23.5313
mO_233	992	36.9375	39.9334	42.9628	40.8495	8.30856	17.6788	0	0.0664549
mO_234	1024	37.7043	40.3459	40.8335	39.6916	38.6212	30.9052	32.2846	52.597
mO_235	1000	35.7627	34.0995	32.3791	34.1135	9.45269	29.3158	19.758	30.918
mO_236	1001	36.1003	36.3237	38.0608	39.8143	39.3052	20.0026	23.3755	33.4775
mO_237	1042	47.1574	48.3267	48.426	50.6687	45.7422	25.4869	37.4107	48.3564
mO_238	1001	30.6106	31.7626	28.3474	28.5792	13.7724	4.66305	0.145491	0
mO_239	1005	3.37913	2.90193	3.10372	3.51162	0.0142133	0	27.2917	33.0163
mO_240	982	24.4094	24.9459	22.0878	20.6377	7.56403	8.29815	39.2516	41.8677
mO_241	992	3.23507	3.22882	2.55216	2.56484	0.0143996	0	13.4576	15.5061
mO_242	987	144.323	139.969	137.686	139.869	166.885	161.783	170.13	221.97
mO_243	1007	50.248	52.5484	52.0652	47.5534	16.2437	10.9261	28.057	35.8748
mO_244	1001	2.36057	2.91989	2.35058	2.79568	22.7501	0	0	0
mO_245	989	20.8028	22.2068	21.7854	21.8086	27.9333	19.2791	1.52165	1.75529
mO_246	1055	11.8655	11.8724	13.0184	12.5638	5.51066	27.6919	55.3095	65.5691
mO_247	1031	17.7381	19.2207	16.6452	16.6209	12.5439	9.4799	19.8702	32.5886
mO_248	993	20.7744	20.0717	19.0442	18.2363	25.0786	39.2008	0	0
mO_249	1001	2.34959	2.08655	2.15822	1.89737	2.83262	12.0378	1.64889	2.19525
mO_250	992	3.94413	4.22379	3.05526	3.42536	0	0	0	0
mO_251	1084	2.51441	2.22637	1.85974	1.80051	10.7446	17.8822	13.9725	21.3663
mO_252	1013	19.442	21.3286	18.8709	19.5289	43.2956	52.8695	3.6421	7.96111
mO_253	998	9.20638	9.45596	10.099	10.7458	22.2514	22.3176	10.7014	18.6716
mO_254	994	12.3283	11.6209	13.0316	14.2714	1.85022	7.16838	6.78854	10.0587
mO_255	1014	13.4508	13.194	12.9819	13.5199	8.646	0.437718	16.8521	21.3243
mO_256	1001	53.5905	55.1217	48.7027	50.7721	67.0249	40.52	0	0.109762
mO_257	1047	2.05742	0.778487	0.687799	1.48551	0	0	77.8488	100.029
mO_258	1049	72.1866	79.9949	82.7766	80.1763	109.8	38.5015	45.1208	62.006
mO_259	1009	23.4077	24.2152	23.9017	24.8809	8.32253	29.1216	11.7394	14.9835
mO_260	991	4.7577	5.10836	5.0133	5.04287	6.01789	0.00370146	0	0
mO_261	1005	1.44351	0.912399	0.280556	0.689954	0	0.00547484	25.5528	32.1854
mO_262	1006	9.86513	9.99476	12.0627	12.492	3.52672	8.27703	32.5245	41.3932
mO_263	1008	0.185354	0	0	0.100033	0	0	8.23538	9.52661
mO_264	997	14.1211	13.2657	13.4949	14.0982	12.6027	0	23.2258	29.7768
mO_265	1007	13.1732	12.7419	12.9551	15.3573	24.6732	25.0814	9.30413	12.0237
mO_266	996	28.4029	30.1127	29.7848	31.5712	49.4737	37.0608	36.4578	55.0463
mO_267	990	15.7751	17.4503	19.747	19.1803	30.6158	26.8701	0	0
mO_268	978	18.587	19.8651	16.6482	17.5556	58.5561	41.3735	11.2677	17.4582
mO_269	989	9.75689	10.6366	10.1393	9.89942	0.556066	1.92123	14.0875	19.9525
mO_270	1000	20.7828	20.9627	21.2432	21.28	57.2447	50.2077	0	0.0439488
mO_271	1001	6.32414	6.00518	7.98119	7.36178	8.16607	6.92587	1.84288	2.28306
mO_272	1002	23.5931	24.9437	24.8678	25.1733	46.3494	74.668	0	0.0657917
mO_273	978	106.623	105.746	97.0512	102.071	74.8871	60.4756	18.614	29.479
mO_274	1004	5.40762	3.8879	4.36812	4.4135	0.892774	0	2.4176	3.98341
mO_275	1012	10.3822	8.79031	8.34974	9.34413	0.518726	2.35965	85.4341	123.226
mO_276	989	0.833447	0.791949	0.396352	0.431563	0	0	12.9585	16.3531
mO_277	995	36.0198	38.1299	36.4795	34.843	41.8446	4.9437	36.4456	41.2545
mO_278	1043	0.136985	0	0.00188387	0.173488	0	0	13.5909	18.2874
mO_279	991	54.9741	54.8747	53.7049	58.9101	86.3784	40.2256	50.9457	73.3072
mO_280	989	3.31156	3.06478	3.63968	3.86871	0	0	0	0
mO_281	1045	10.4856	11.5717	12.9907	14.4909	18.2963	33.2327	0	0
mO_282	994	135.954	138.925	141.15	138.417	229.42	143.087	62.3178	78.2369
mO_283	1071	27.2656	30.1266	32.5736	30.0387	32.7567	30.5936	38.9814	50.7607
mO_284	1016	46.7849	48.7612	50.9968	47.7603	28.3157	9.20286	41.4738	51.6701
mO_285	1077	2.37768	2.14033	1.54344	2.04691	0.0530525	0.0970679	37.5021	53.518
mO_286	980	97.265	101.8	95.979	94.6038	66.8014	62.0422	27.9384	33.5895
mO_287	988	4.73877	5.76194	4.16044	3.9649	0.122892	0	0	0
mO_288	990	47.625	47.0508	49.4801	51.3628	40.5951	133.207	0.196143	0.133178
mO_289	986	20.855	20.3304	15.8316	16.5348	13.0059	27.8236	53.4196	72.208
mO_290	1011	6.60945	6.07175	6.87803	6.59901	3.53754	7.40341	0	0.0217353
mO_291	1029	3.98388	3.87389	4.25722	3.90894	6.46372	4.69658	3.20805	4.48457
mO_292	986	0.512736	0	0	0.158301	0	0	19.7431	22.4424
mO_293	1009	28.6469	31.252	26.8237	26.0158	14.9621	4.69334	13.1347	18.4899
mO_294	993	39.6562	41.6888	42.8413	42.3106	81.0653	51.8804	0.0488876	0.0221293
mO_295	996	7.77934	7.28203	7.13055	7.56793	2.64785	4.36053	5.60514	6.75117
mO_296	994	29.4883	30.8203	27.0911	26.7113	18.0243	9.43976	1.85586	2.4981
mO_297	986	31.6113	33.0337	31.974	30.7552	29.5322	37.459	7.08979	11.0764
mO_298	997	13.0187	14.3962	13.7837	14.2354	10.2799	16.1866	0.097383	0.0881621
mO_299	976	38.8492	40.0531	35.3969	33.1862	19.6483	13.0358	25.4167	31.5207
mO_300	1012	12.5217	11.7414	10.8029	10.7281	4.70383	1.65284	28.7339	38.8026
mO_301	989	44.1394	45.7399	42.1355	40.8198	90.5484	70.9224	18.4561	21.1745
mO_302	1064	43.1352	45.1071	42.3242	39.608	19.5403	2.60631	33.6259	41.1401
mO_303	1004	2.80233	3.17121	3.36807	3.11614	0.195628	0	0.096704	0.0437737
mO_304	978	3.74213	3.13831	2.34961	2.63122	0.0164314	0	0	0
mO_305	1006	29.1693	30.4653	29.3344	32.3681	6.22812	27.4983	57.0867	82.7863
mO_306	994	15.8111	16.4512	16.2339	17.9706	0.594584	14.346	13.6748	25.5336
mO_307	973	29.7068	31.3415	30.3455	30.7871	21.2394	47.3918	0.149677	0
mO_308	988	20.7683	21.791	18.0985	18.7997	0.681328	4.69285	22.6021	26.0891
mO_309	1005	21.5543	22.2524	23.339	22.4015	25.6124	44.7952	0.0966078	0.0437302
mO_310	989	2.06695	1.53883	1.50495	1.68854	0.0920758	0.035235	6.87195	9.57631
mO_311	983	6.13807	6.72407	5.15704	4.97711	0.0599421	0.00559737	0.0987699	0
mO_312	991	50.9817	47.8515	45.6749	45.9628	58.6943	30.9553	122.417	160.407
mO_313	991	2.7171	2.01122	1.42756	1.43425	0.0162159	0	16.0675	16.7414
mO_314	997	13.0297	13.5339	12.6022	14.3878	11.4601	18.3573	24.5405	39.717
mO_315	1009	53.9825	52.9744	52.7205	55.3991	56.7394	47.5041	89.4409	107.651
mO_316	1006	108.156	114.247	100.759	102.619	66.761	63.2919	16.7448	21.4502
mO_317	1006	16.9117	17.2424	16.8254	17.7384	21.9147	12.5176	21.4256	33.3985
mO_318	1009	18.4625	19.3558	17.826	17.1682	23.3201	6.8964	0.0481124	0.0871136
mO_319	1008	45.9786	46.6465	45.2155	43.7488	37.4894	47.0527	0.0481601	0.0436
mO_320	1004	4.99165	5.55595	4.23602	4.5951	1.73931	15.2261	0.24176	0.722267
mO_321	989	5.2785	6.52875	2.06818	1.89385	1.65014	0.871602	12.4186	12.3092
mO_322	1009	16.2078	17.3678	15.0773	14.0264	0.382238	11.2244	0	0.0435568
mO_323	1007	2.45565	1.97294	1.84682	2.22624	0.0531941	0.00364265	10.9914	14.5769
mO_324	991	47.6657	50.4539	47.2333	44.976	56.8583	49.2868	23.4644	25.1009
mO_325	993	6.58538	7.49	6.90377	8.45879	0.0683291	0	0.0977752	0.0442586
mO_326	995	32.0654	31.9477	28.0611	30.1231	12.6155	6.78699	30.8349	38.9577
mO_327	1012	38.5315	41.4976	42.0885	41.3907	49.6954	113.972	31.3243	39.7146
mO_328	1010	33.722	33.7934	33.8804	35.7793	21.0571	29.7265	17.3994	20.4732
mO_329	1006	53.925	54.5249	50.071	50.6516	42.7928	37.181	29.0983	31.4107
mO_330	991	2.55075	1.46504	0.80994	1.15966	0.0360353	0	56.971	58.1402
mO_331	1013	20.7114	20.6371	20.412	20.9224	15.0212	3.72427	37.4274	48.9815
mO_332	993	2.24678	2.04564	2.15384	2.20477	0	0	0	0.0442586
mO_333	999	1.37517	0.00637416	0	0.446601	0	0	47.282	54.3311
mO_334	1011	43.0375	45.6389	45.9928	49.8587	66.528	42.3397	22.5681	34.494
mO_335	1034	12.3403	11.9658	11.7455	12.1564	0.930764	4.00871	13.0049	20.1893
mO_336	987	11.6919	11.6646	11.9604	12.3168	3.52406	21.745	7.72201	10.0187
mO_337	985	47.4316	47.238	42.0592	41.144	51.5416	51.2367	71.6106	83.4135
mO_338	1010	6.46366	7.00456	5.68451	5.60992	49.8645	28.1775	48.5935	46.6467
mO_339	1009	2.2765	2.10156	1.73411	1.89191	0	0	18.3308	24.2394
mO_340	995	27.7687	27.6087	29.092	30.9268	20.5042	7.60541	91.1873	105.146
mO_341	1012	34.6328	34.3558	30.5953	34.6126	3.94867	14.3047	173.315	213.425
mO_342	993	94.8184	98.2549	90.1378	90.9977	97.2701	81.5008	62.7228	106.464
mO_343	1013	6.60725	6.56894	7.42307	8.17179	2.62809	0.00181054	6.8529	8.39496
mO_344	1001	19.5324	21.5716	20.6017	21.4644	14.8231	34.3215	5.67414	9.43956
mO_345	984	63.2953	68.596	60.9031	68.4212	132.129	100.173	8.33757	14.136
mO_346	1047	14.297	14.0797	11.8652	11.8524	4.95758	10.4649	46.1344	61.159
mO_347	1000	49.9513	50.21	44.8885	44.0215	40.8801	24.063	13.4956	18.041
mO_348	990	4.31845	2.9845	3.48318	3.97223	0.135269	0.79847	62.0302	88.2528
mO_349	989	47.5065	47.9419	43.6235	42.6186	21.6252	16.0263	37.5994	45.4819
mO_350	1001	29.7213	29.2244	28.6457	28.4343	21.2839	15.8452	53.5891	61.2913
mO_351	993	0.343104	0	0.000989362	0.0765061	0	0.001847	5.96429	8.38701
mO_352	1014	36.7539	36.6367	38.7626	37.9362	61.1858	42.6268	15.6073	21.2376
mO_353	1008	1.13393	0	0	0.692012	0	0	56.9253	60.6912
mO_354	1001	14.6575	15.9799	15.0064	15.7378	4.10087	10.572	0	0
mO_355	970	51.0543	49.1304	39.9821	44.1327	74.6801	38.7708	91.5857	131.665
mO_356	973	11.3405	11.9502	11.6287	12.7722	14.6844	24.9607	37.7187	61.3161
mO_357	993	6.27548	6.1241	5.24955	5.25388	0.546633	4.26288	25.5682	33.3268
mO_358	996	9.54487	9.83298	9.91215	9.21548	16.9376	16.0316	10.5767	18.3561
mO_359	1020	0.50642	0.55562	0.464249	0.564701	0	0	0	0
mO_360	988	49.1119	51.5997	50.5627	54.0574	47.8899	29.3099	12.7751	19.3277
mO_361	995	36.3622	39.3267	37.8026	39.1951	38.907	40.4418	20.3452	32.5751
mO_362	1003	1.09575	0	0	0.291956	0	0	27.4913	34.9882
mO_363	995	0.474962	0.627179	0.0878762	0.0957874	0	0	0	0
mO_364	1012	0.0325802	0	0	0.0464067	0	0	4.89292	5.38503
mO_365	1010	41.8288	36.4666	40.8849	40.7807	42.5367	40.3514	76.423	86.1789
mO_366	1020	2.13343	1.98525	1.65377	1.63181	0.0752731	0	0	0
mO_367	1000	1.54965	0.0127356	0	0.767993	0	0	56.8467	73.8999
mO_368	1013	47.2272	49.9491	49.3119	50.8361	35.0976	62.9234	69.823	103.646
mO_369	1006	13.0443	15.1029	13.2199	14.108	12.3178	15.4584	27.6024	34.3159
mO_370	977	52.1172	54.0251	49.6618	49.5565	61.0504	35.2472	0.0496882	0.0449834
mO_371	1052	98.036	98.8217	99.7079	96.2827	66.5846	175.429	86.8464	98.5715
mO_372	999	36.1396	36.9191	32.5404	31.8677	27.3212	15.0857	2.52689	5.10317
mO_373	1072	18.5053	18.646	20.1106	19.8302	19.3012	21.1021	77.9353	102.226
mO_374	997	34.5585	34.2468	29.071	28.2131	40.7184	26.7661	0	0.0440811
mO_375	990	8.11513	8.93419	8.5472	9.53224	11.4167	0	4.8055	8.07948
mO_376	1018	53.5916	56.9222	53.6933	55.197	39.2435	53.9448	1.90748	2.56872
mO_377	1004	55.3679	60.6144	57.2631	60.3499	81.6319	78.2696	56.2334	81.0471
mO_378	1061	0.455775	0	0.00277786	0.175752	0	0	11.2556	12.9444
mO_379	1003	21.1371	21.2048	21.2571	20.7041	1.51496	12.8696	6.38883	7.40514
mO_380	1063	2.48137	2.65374	3.13862	3.16798	0.776033	12.8609	0	0.0413441
mO_381	996	0.154483	0	0.00493191	0.0707283	0	0.00184144	4.28915	7.23655
mO_382	1022	0.365629	0	0	0.0783898	0	0	6.79256	7.58999
mO_383	997	0.198422	0	0	0.0665011	0	0	4.52831	6.39175
mO_384	983	0.167707	0	0	0.0548016	0	0	5.72865	9.34415
mO_385	1011	0.217416	0	0	0.0423539	0	0	7.5387	9.17231
mO_386	989	5.53409	4.52634	3.46187	4.42457	0.00180541	0	38.3357	50.0368
mO_387	978	0.247228	0	0	0.0338965	0	0	2.23368	3.61746
mO_388	1016	41.8738	44.3426	36.9139	38.3333	15.6921	48.0939	7.64495	10.0788
mO_389	1001	0.285465	0	0.000981455	0.0496765	0	0.00732896	5.33466	6.80526
mO_390	1015	31.8559	32.9054	32.1881	29.7867	43.8682	9.1794	1.14787	1.68867
mO_391	1050	16.9357	16.0953	15.0425	15.6716	9.70998	9.36251	84.7926	107.863
		9468.13	9699.08	9328.06	9410.93	8914.35	8942.36	8637.77	11325.5
