# Supplementary material for: Assembly and annotation of the mitochondrial minicircle genome of a differentiation-competent strain of Trypanosoma brucei
Source: Nucleic Acids Res. 2019 Oct 30;47(21):11304–25. doi: 10.1093/nar/gkz928 (PMC6868439; doi:10.1093/nar/gkz928)
Supplement: gkz928_Supplemental_Files [file gkz928_supplemental_files.zip › Supplementary Table S3.xlsx]

## Sheet: related minicircles, top 50
Supplementary Table S3. The 50 most related minicircle pairs, ranked by HSP scores from an 'all vs. all' BLAST analysis.
The automated all vs. all BLAST analysis was done with blastn v2.7.1+. The individual BLAST analyses for each minicircle against a database comprising all 391 minicircles was done with the CLC Genomics Workbench v4.9. The analysis using EMBOSS matcher was carried out via the European Bioinformatics Institute website (https://www.ebi.ac.uk/Tools/emboss/). The first 100 nucleotides of each minicirc…
Rank	Query	Subject	BLAST all x all (w=24)		individual BLAST (w=24)				EMBOSS Matcher
			HSP score (log2)	HSP score	Score	Alignment length	Identity (%)	Gaps	Identity/Length	Identity (%)	Gaps
1	mO_108	mO_259	10.47	1417	1378	909	94.8	6	863/911	94.7	6
2	mO_311	mO_337	10.43	1378	1313	889	94.6	10	841/889	94.6	10
3	mO_202	mO_389	10.36	1310	1251	903	92.9	4	839/903	92.9	4
4	mO_158	mO_372	10.16	1140	958	713	93	10	809/904	89.5	16
5	mO_022	mO_274	10.09	1092	865	915	88.2	23	804/913	88.1	15
6	mO_203	mO_217	10.07	1072	920	834	89.9	11	799/908	88	14
7	mO_017	mO_244	10.04	1055	825	820	89.5	15	806/925	87.1	29
8	mO_136	mO_368	10	1022	778	846	87.6	11	794/915	86.8	15
9	mO_148	mO_340	9.97	1005	722	910	86.7	23	787/908	86.7	19
10	mO_241	mO_313	9.94	981	710	834	87.3	18	778/902	86.3	21
11	mO_082	mO_169	9.8	893	675	639	89	6	762/905	84.2	15
12	mO_355	mO_370	9.78	876	423	344	91.9	6	749/890	84.2	33
13	mO_196	mO_297	9.75	861	516	781	85.5	26	762/905	84.2	32
14	mO_003	mO_373	9.69	826	276	518	85.3	25	815/997	81.7	50
					125	182	85.7	5
15	mO_204	mO_379	9.61	782	651	527	91.8	8	745/915	81.4	30
16	mO_321	mO_386	9.48	713	766	386	100	0	781/905	86.3	32
					573	289	100	0
17	mO_138	mO_160	9.41	680	197	321	84.4	8	739/933	79.2	42
					112	209	84.7	10
18	mO_057	mO_121	9.32	636	332	365	87.1	5	713/925	77.1	35
19	mO_036	mO_207	9.3	628	165	260	85.8	11	723/923	78.3	51
					145	145	89	2
20	mO_250	mO_337	9.3	628	306	330	88.2	5	700/901	77.7	37
					177	145	91.7	2
					98	57	96.5	0
21	mO_250	mO_311	9.28	621	340	335	89	4	699/896	78	29
					175	144	91.7	2
					82	45	97.8	0
22	mO_032	mO_240	9.21	590	292	569	84.5	20	685/906	75.6	47
23	mO_374	mO_383	9.19	584	256	257	88.7	3	697/908	76.8	24
					145	97	94.8	1
					110	63	96.8	0
24	mO_380	mO_184	9.19	584	221	162	93.8	4	732/979	74.8	69
25	mO_045	mO_382	9.11	551	298	573	83.8	19	706/935	75.5	38
26	mO_055	mO_183	9.11	551	296	317	89.3	8	687/896	76.7	41
27	mO_098	mO_099	9.04	527	104	219	82.6	5	693/920	75.3	29
28	mO_116	mO_123	9.04	525	225	257	88.3	6	704/932	75.5	49
29	mO_080	mO_106	9.02	518	197	314	85	8	688/904	76.1	34
					70	91	86.8	2
30	mO_190	mO_256	8.8	446	60	66	87.9	1	660/913	72.3	36
31	mO_331	mO_300	8.73	425	80	220	82.3	6	687/937	73.3	54
32	mO_006	mO_114	8.67	407	131	232	84.9	9	672/920	73	58
33	mO_049	mO_095	8.57	379	139	170	87.6	4	698/950	73.5	68
34	mO_290	mO_291	8.57	379	82	189	83.1	5	653/941	69.4	64
35	mO_115	mO_381	8.54	372	68	174	81.6	3	667/925	72.1	54
36	mO_319	mO_009	8.45	348	288	241	91.3	3	640/940	68.1	80
37	mO_027	mO_370	8.42	342	70	191	83.2	7	666/913	72.9	58
38	mO_006	mO_224	8.41	340	70	43	95.3	0	645/918	70.3	51
39	mO_027	mO_355	8.4	337	119	188	84.6	3	650/902	72.1	43
40	mO_282	mO_321	8.34	322	345	174	100	0	275/364	75.5	13
41	mO_209	mO_159	8.19	291	72	68	88.2	0	636/882	72.1	51
42	mO_125	mO_315	7.95	246	60	30	100	0	631/929	67.9	56
43	mO_172	mO_232	7.93	243	48	24	100	0	609/883	69	60
44	mO_355	mO_351	7.87	233	54	35	94.3	0	630/921	68.4	79
45	mO_003	mO_189	7.43	172	70	35	100	0	682/1009	67.6	98
46	mO_143	mO_357	7.19	145	58	74	86.5	5	517/792	65.3	103
47	mO_270	mO_329	7.13	139	58	49	89.8	0	579/891	65	93
48	mO_189	mO_373	7.11	137	70	35	100	0	665/1001	66.4	86
49	mO_045	mO_329	7.09	135	60	30	100	0	602/929	64.8	96
50	mO_323	mO_329	7.03	130	72	52	92.3	0	602/926	65	74
