# Supplementary material for: Assembly and annotation of the mitochondrial minicircle genome of a differentiation-competent strain of Trypanosoma brucei
Source: Nucleic Acids Res. 2019 Oct 30;47(21):11304–25. doi: 10.1093/nar/gkz928 (PMC6868439; doi:10.1093/nar/gkz928)
Supplement: gkz928_Supplemental_Files [file gkz928_supplemental_files.zip › Supplementary Table S4.xlsx]

## Sheet: sorted by mO
Supplementary Table S4. Minicircles with 'high-confidence' gRNA genes.
Depth values for sense (F) or antisense (R) reads were extracted from the re-indexed bam files using samtools v1.3. 'Expressed' gRNAs (O) were identified as peaks within each sample set where read depth per nucleotide exceeded a subjectively assigned cut-off of 0.025% of total read depth. Read depth below the cut-off is indicated by 'N'. Listed are only gRNA genes expressed in BSF+PCF replicate 1…
Minicircle	Start	Stop	Annotation	BSF + PCF, replicate 1_F	BSF + PCF, replicate 2_F	BSF, replicate 2_F	PCF, replicate 2_F	BSF + PCF, replicate 1_R	BSF + PCF, replicate 2_R	BSF, replicate 2_R	PCF, replicate 2_R	Barcode
mO_001	398	422	non-canonical	O	O	N	O	O	O	N	O	OONOOONO
mO_001	649	695	non-canonical	O	O	N	O	O	O	N	O	OONOOONO
mO_001	813	844	gCOX3(839-886)	O	O	N	O	O	O	O	O	OONOOOOO
mO_002	220	264	gCOX3(614-657)	O	O	O	O	O	O	O	N	OOOOOOON
mO_002	671	719	gND9(238-285)	O	O	O	O	O	O	O	O	OOOOOOOO
mO_003	199	234	non-canonical	O	O	O	O	N	N	N	N	OOOONNNN
mO_003	392	433	non-canonical	O	O	O	O	O	O	O	O	OOOOOOOO
mO_003	673	724	non-canonical	O	O	O	O	O	O	O	O	OOOOOOOO
mO_003	835	883	gCOX3(835-880)	O	O	O	O	O	O	O	N	OOOOOOON
mO_004	368	414	gND7(111-155)	O	O	O	O	O	O	O	O	OOOOOOOO
mO_004	657	705	gRPS12(187-237)	O	O	O	O	O	O	O	O	OOOOOOOO
mO_004	817	863	gND8v1(519-562)	O	O	O	O	O	O	O	O	OOOOOOOO
mO_004	817	863	gND8v2(517-560)	O	O	O	O	O	O	O	O	OOOOOOOO
mO_005	418	465	gA6(691-741)	O	O	O	O	O	O	O	O	OOOOOOOO
mO_005	721	759	gND7(387-428)	O	O	O	O	O	O	O	O	OOOOOOOO
mO_006	402	450	gCOX3(790-822)	O	O	O	O	O	O	O	O	OOOOOOOO
mO_006	656	703	gCOX3(182-225)	O	O	O	O	O	O	O	O	OOOOOOOO
mO_006	821	866	gND3(275-318)	O	O	O	O	O	O	O	O	OOOOOOOO
mO_007	254	295	non-canonical	O	O	O	O	O	O	O	O	OOOOOOOO
mO_007	656	701	gCOX3(197-227)	O	O	O	O	O	O	O	O	OOOOOOOO
mO_007	822	866	gND3(279-315)	O	O	O	O	O	O	O	O	OOOOOOOO
mO_008	384	432	gND8(203-249)	O	O	O	O	O	O	O	O	OOOOOOOO
mO_008	609	656	non-canonical	O	O	O	O	O	O	O	O	OOOOOOOO
mO_009	232	256	gND9(202-246)	O	O	N	O	N	N	N	N	OONONNNN
mO_009	425	474	gCOX3(754-788)	O	O	N	O	O	O	O	O	OONOOOOO
mO_009	646	690	non-canonical	O	O	N	O	O	O	N	O	OONOOONO
mO_010	249	298	gA6(598-645)	O	O	O	O	O	O	O	O	OOOOOOOO
mO_010	407	455	gCOX3(130-169)	O	O	O	O	O	O	O	O	OOOOOOOO
mO_010	665	709	gND9(376-416)	O	O	O	O	O	O	O	O	OOOOOOOO
mO_011	230	275	gND8(317-343)	O	O	O	O	O	O	O	O	OOOOOOOO
mO_011	387	436	gND9(315-364)	O	O	O	O	O	O	O	O	OOOOOOOO
mO_011	630	678	gRPS12(189-233)	O	O	O	O	O	O	O	O	OOOOOOOO
mO_012	200	245	gND9(554-587)	O	O	O	O	O	O	O	N	OOOOOOON
mO_012	423	467	gND9(430-474)	O	O	O	O	O	O	O	O	OOOOOOOO
mO_012	610	657	gND7(615-660)	O	O	O	O	O	O	O	O	OOOOOOOO
mO_013	209	236	non-canonical	O	O	O	O	N	N	N	N	OOOONNNN
mO_013	396	433	non-canonical	O	O	O	O	N	N	N	N	OOOONNNN
mO_013	657	703	gRPS12(62-101)	O	O	O	O	O	O	O	O	OOOOOOOO
mO_013	810	848	gA6(266-304)	O	O	O	O	O	O	O	O	OOOOOOOO
mO_014	271	315	gND8(236-275)	O	O	O	O	O	O	O	O	OOOOOOOO
mO_014	427	470	gCR3(31-65)	O	O	O	O	O	O	O	O	OOOOOOOO
mO_014	777	822	gCOX3(34-63)	O	O	O	O	O	O	O	O	OOOOOOOO
mO_015	239	285	gCOX3(528-566)	O	O	O	O	O	O	O	O	OOOOOOOO
mO_015	410	446	non-canonical	O	O	O	N	O	O	O	O	OOONOOOO
mO_015	670	716	gND7(839-882)	O	O	O	O	O	O	O	O	OOOOOOOO
mO_015	823	874	gND7(308-351)	O	O	O	O	O	O	O	O	OOOOOOOO
mO_016	254	300	gRPS12(117-153)	O	O	O	O	O	O	O	O	OOOOOOOO
mO_016	408	457	gCOX3(120-168)	O	O	O	O	O	O	O	O	OOOOOOOO
mO_016	680	726	gND7(131-159)	O	O	O	O	O	O	O	O	OOOOOOOO
mO_017	275	316	gCR4(351-395)	O	O	N	O	O	O	N	O	OONOOONO
mO_017	435	459	gND7(499-532)	O	O	N	O	O	N	N	N	OONOONNN
mO_017	652	685	gA6(443-485)	O	O	N	O	O	O	N	O	OONOOONO
mO_018	238	282	gCOX3(147-182)	O	O	O	O	O	O	O	O	OOOOOOOO
mO_018	420	458	gND7(478-515)	O	O	O	O	O	O	O	O	OOOOOOOO
mO_018	623	671	gND8(326-368)	O	O	O	O	O	O	O	O	OOOOOOOO
mO_018	775	821	non-canonical	O	O	O	O	O	O	O	N	OOOOOOON
mO_019	219	266	gCOX3(499-537)	O	O	O	O	O	O	O	O	OOOOOOOO
mO_019	406	453	non-canonical	O	O	O	O	O	O	O	O	OOOOOOOO
mO_019	677	727	gND3(336-378)	O	O	O	O	O	O	O	O	OOOOOOOO
mO_020	264	323	non-canonical	O	O	N	O	O	O	N	O	OONOOONO
mO_020	422	452	gCOX3(768-811)	O	O	N	O	O	O	N	O	OONOOONO
mO_020	686	726	gCOX3(170-218)	O	O	N	O	O	O	N	O	OONOOONO
mO_021	257	304	gCR3(156-199)	O	O	O	O	O	O	O	O	OOOOOOOO
mO_021	410	458	gCOX3(807-850)	O	O	O	O	O	O	O	O	OOOOOOOO
mO_021	684	730	gCR4(203-245)	O	O	O	O	O	O	O	O	OOOOOOOO
mO_022	221	267	gCOX3(614-641)	O	O	O	O	O	O	O	O	OOOOOOOO
mO_022	406	450	non-canonical	O	O	O	O	O	O	O	O	OOOOOOOO
mO_022	639	684	gND7(841-884)	O	O	O	O	O	O	O	O	OOOOOOOO
mO_022	792	838	gND7(1102-1141)	O	O	O	O	O	O	O	O	OOOOOOOO
mO_023	244	279	gA6(102-151)	O	O	O	O	O	O	O	O	OOOOOOOO
mO_023	399	447	gND8(199-241)	O	O	O	O	O	O	O	O	OOOOOOOO
mO_024	271	315	gRPS12(282-321)	O	O	O	O	O	O	O	O	OOOOOOOO
mO_024	426	473	gCOX3(460-510)	O	O	O	O	O	O	O	O	OOOOOOOO
mO_024	704	752	non-canonical	O	O	O	O	O	O	O	O	OOOOOOOO
mO_025	250	297	gCR3(158-200)	O	O	O	O	O	O	O	O	OOOOOOOO
mO_025	406	454	gCOX3(814-845)	O	O	O	O	O	O	O	O	OOOOOOOO
mO_025	656	701	gCR4(203-242)	O	O	O	O	O	O	O	O	OOOOOOOO
mO_026	243	288	gCOX3(109-147)	O	O	O	O	O	O	O	O	OOOOOOOO
mO_026	403	447	non-canonical	O	O	O	O	O	O	O	O	OOOOOOOO
mO_026	718	766	gCOX3(239-287)	O	O	O	O	O	O	O	O	OOOOOOOO
mO_027	210	253	gA6(480-519)	O	O	N	O	O	O	N	O	OONOOONO
mO_027	367	412	gND8(100-135)	O	O	N	O	O	O	N	O	OONOOONO
mO_027	733	776	gND8(271-306)	O	O	N	O	O	O	N	O	OONOOONO
mO_028	225	273	non-canonical	O	O	O	O	O	O	O	O	OOOOOOOO
mO_028	422	470	gCOX3(466-508)	O	O	O	O	O	O	O	O	OOOOOOOO
mO_028	701	747	gA6(65-105)	O	O	O	O	O	O	O	O	OOOOOOOO
mO_029	239	284	non-canonical	O	O	O	O	O	O	O	O	OOOOOOOO
mO_029	406	453	gA6(407-447)	O	O	O	O	O	O	O	O	OOOOOOOO
mO_029	618	663	gND7(455-494)	O	O	O	O	O	O	O	O	OOOOOOOO
mO_030	187	234	gND8v2(377-403)	O	O	O	O	O	O	O	O	OOOOOOOO
mO_030	434	484	gCR4(456-495)	O	O	O	O	O	O	O	O	OOOOOOOO
mO_030	649	695	gA6(357-392)	O	O	O	O	O	O	O	O	OOOOOOOO
mO_030	819	854	gND8v2(496-522)	O	O	O	N	O	O	O	O	OOONOOOO
mO_030	819	847	gND7(149-176)	O	O	O	N	O	O	O	O	OOONOOOO
mO_031	237	283	gCR4(349-395)	O	O	O	O	O	O	O	O	OOOOOOOO
mO_031	397	441	gND7(1025-1066)	O	O	O	O	O	O	O	O	OOOOOOOO
mO_031	621	665	gCR4(290-327)	O	O	O	O	O	O	O	O	OOOOOOOO
mO_032	220	276	non-canonical	O	O	O	O	N	N	N	N	OOOONNNN
mO_032	393	433	gND7(641-682)	O	O	O	O	O	O	O	N	OOOOOOON
mO_032	612	657	gND7(842-884)	O	O	O	O	O	O	O	O	OOOOOOOO
mO_033	268	311	gCR3(111-137)	O	O	O	O	O	O	O	O	OOOOOOOO
mO_033	420	468	gND8v2(491-531)	O	O	O	O	O	O	O	O	OOOOOOOO
mO_033	624	673	gA6(354-397)	O	O	O	O	O	O	O	O	OOOOOOOO
mO_033	790	837	gND7(1034-1072)	O	O	O	O	O	O	O	O	OOOOOOOO
mO_034	282	327	non-canonical	O	O	O	O	O	O	O	O	OOOOOOOO
mO_034	434	481	gCOX3(120-158)	O	O	O	O	O	O	O	O	OOOOOOOO
mO_034	665	711	gND7(114-160)	O	O	O	O	O	O	O	O	OOOOOOOO
mO_035	654	701	gRPS12(55-97)	O	O	O	O	O	O	O	O	OOOOOOOO
mO_036	413	451	gA6(619-651)	O	O	O	O	O	O	O	O	OOOOOOOO
mO_036	669	717	non-canonical	O	O	O	O	O	O	O	O	OOOOOOOO
mO_036	819	866	gND7(872-912)	O	O	O	O	O	O	O	O	OOOOOOOO
mO_037	218	242	non-canonical	O	N	N	O	N	N	N	N	ONNONNNN
mO_037	389	433	non-canonical	O	O	O	O	O	O	O	O	OOOOOOOO
mO_037	668	715	gCR3(84-120)	O	O	O	O	O	O	O	O	OOOOOOOO
mO_038	402	449	gCOX3(129-158)	O	O	O	O	O	O	O	O	OOOOOOOO
mO_038	629	674	non-canonical	O	O	O	O	O	O	O	O	OOOOOOOO
mO_038	784	831	non-canonical	O	O	O	O	O	O	O	O	OOOOOOOO
mO_039	256	295	non-canonical	O	O	N	O	O	N	N	N	OONOONNN
mO_039	482	532	gA6(141-186)	O	O	N	O	O	O	N	O	OONOOONO
mO_039	674	719	non-canonical	O	O	N	O	O	O	N	O	OONOOONO
mO_040	438	485	gCOX3(789-818)	O	O	O	O	O	O	O	O	OOOOOOOO
mO_040	676	721	gND7(116-157)	O	O	O	O	O	O	O	O	OOOOOOOO
mO_041	208	248	non-canonical	O	O	O	O	O	O	O	O	OOOOOOOO
mO_041	356	403	gND8(94-135)	O	O	O	O	O	O	O	O	OOOOOOOO
mO_041	719	742	non-canonical	O	O	O	N	O	O	O	O	OOONOOOO
mO_042	374	420	gND9(57-99)	O	O	O	O	O	O	O	O	OOOOOOOO
mO_042	666	711	non-canonical	O	O	O	O	O	O	O	O	OOOOOOOO
mO_043	239	282	gCOX3(383-421)	O	O	N	O	O	O	N	O	OONOOONO
mO_043	750	797	gND8(270-304)	O	O	N	O	O	O	N	O	OONOOONO
mO_044	377	421	gND7(330-373)	O	O	O	O	O	O	O	O	OOOOOOOO
mO_044	666	713	gND7(140-183)	O	O	O	O	O	O	O	O	OOOOOOOO
mO_045	379	425	gRPS12(90-126)	O	O	O	O	O	O	O	O	OOOOOOOO
mO_045	626	676	gND3(155-201)	O	O	O	O	O	O	O	O	OOOOOOOO
mO_046	262	305	gCR3(125-163)	O	O	O	O	O	O	O	O	OOOOOOOO
mO_046	422	465	gCOX3(455-495)	O	O	O	O	N	O	O	O	OOOONOOO
mO_046	661	707	gCOX3(742-788)	O	O	O	O	O	O	O	O	OOOOOOOO
mO_047	256	304	gCOX3(301-336)	O	O	O	O	O	O	O	O	OOOOOOOO
mO_048	240	288	gCOX3(428-472)	O	O	O	O	O	O	O	O	OOOOOOOO
mO_048	425	471	non-canonical	O	O	O	O	O	O	O	O	OOOOOOOO
mO_048	696	743	gA6(65-107)	O	O	O	O	O	O	O	O	OOOOOOOO
mO_049	178	221	gND8(294-331)	O	O	O	O	O	O	O	N	OOOOOOON
mO_049	436	477	gND7(1187-1226)	O	O	O	O	O	O	O	O	OOOOOOOO
mO_049	797	843	gND9(525-568)	O	O	O	O	O	O	O	O	OOOOOOOO
mO_050	226	272	gA6(382-425)	O	O	O	O	O	O	O	O	OOOOOOOO
mO_050	426	472	gCOX3(338-378)	O	O	O	O	O	O	O	O	OOOOOOOO
mO_050	721	771	non-canonical	O	O	O	O	O	O	O	O	OOOOOOOO
mO_051	231	267	non-canonical	O	O	N	O	O	N	N	N	OONOONNN
mO_051	416	446	gND7(589-631)	O	O	N	O	O	O	N	O	OONOOONO
mO_051	791	837	gCOX3(50-90)	O	O	N	O	O	O	O	O	OONOOOOO
mO_052	225	271	non-canonical	O	O	O	O	O	O	O	O	OOOOOOOO
mO_052	408	453	gCR4(456-498)	O	O	O	O	O	O	O	O	OOOOOOOO
mO_052	650	697	gND8v1(459-506)	O	O	O	O	O	O	O	O	OOOOOOOO
mO_052	650	697	gND8v2(458-505)	O	O	O	O	O	O	O	O	OOOOOOOO
mO_053	260	305	gND9(296-339)	O	O	O	O	O	O	O	O	OOOOOOOO
mO_053	415	457	gND7(499-541)	O	O	O	O	O	O	O	O	OOOOOOOO
mO_053	679	728	gND8(265-308)	O	O	O	O	O	O	O	O	OOOOOOOO
mO_054	211	258	gCR3(123-167)	O	O	O	O	O	O	O	O	OOOOOOOO
mO_054	413	458	gA6(626-665)	O	O	O	O	O	O	O	O	OOOOOOOO
mO_054	623	668	gND7(714-753)	O	O	O	O	O	O	O	O	OOOOOOOO
mO_054	776	827	gCOX3(558-605)	O	O	O	O	O	O	O	O	OOOOOOOO
mO_055	400	448	gA6(135-179)	O	O	O	O	O	O	O	O	OOOOOOOO
mO_055	745	790	non-canonical	O	O	O	O	O	O	O	O	OOOOOOOO
mO_056	415	461	gND7(275-315)	O	O	N	O	O	O	N	O	OONOOONO
mO_056	633	676	gCOX3(654-687)	O	O	N	O	O	O	N	O	OONOOONO
mO_057	229	266	non-canonical	O	O	N	O	O	O	O	N	OONOOOON
mO_057	429	476	gND7(1022-1066)	O	O	O	O	O	O	O	O	OOOOOOOO
mO_057	732	765	gRPS12(155-197)	O	O	N	O	O	O	N	O	OONOOONO
mO_058	245	287	gA6(505-547)	O	O	O	N	O	O	O	O	OOONOOOO
mO_058	445	489	gND7(681-711)	O	O	O	O	O	O	O	O	OOOOOOOO
mO_058	626	673	gND7(729-777)	O	O	O	O	O	O	O	O	OOOOOOOO
mO_059	208	252	non-canonical	O	O	O	O	O	O	O	O	OOOOOOOO
mO_059	403	448	gND9(431-465)	O	O	O	O	O	O	O	O	OOOOOOOO
mO_060	208	253	gA6(244-289)	O	O	O	O	O	O	O	O	OOOOOOOO
mO_060	368	414	non-canonical	O	O	O	O	O	O	O	O	OOOOOOOO
mO_060	507	548	gCR4(264-302)	O	O	O	O	O	O	O	O	OOOOOOOO
mO_060	650	697	gND3(124-162)	O	O	O	O	O	O	O	O	OOOOOOOO
mO_060	815	861	gND7(390-432)	O	O	O	O	O	O	O	O	OOOOOOOO
mO_061	205	250	gRPS12(121-163)	O	O	O	O	O	O	O	O	OOOOOOOO
mO_061	364	412	gRPS12(146-196)	O	O	O	O	O	O	O	O	OOOOOOOO
mO_061	588	631	gA6(653-695)	O	O	O	O	O	O	O	O	OOOOOOOO
mO_061	741	787	gND8(161-199)	O	O	O	O	O	O	O	O	OOOOOOOO
mO_062	228	268	non-canonical	O	O	N	O	N	N	N	N	OONONNNN
mO_062	424	469	gND7(1025-1065)	O	O	O	O	O	O	O	O	OOOOOOOO
mO_062	707	743	gND9(21-71)	O	O	O	N	O	O	O	O	OOONOOOO
mO_063	407	456	gCR4(414-463)	O	O	O	O	O	O	O	O	OOOOOOOO
mO_063	749	795	gND7(1048-1091)	O	O	O	O	O	O	O	O	OOOOOOOO
mO_064	219	267	gRPS12(185-228)	O	O	O	O	O	O	O	O	OOOOOOOO
mO_064	384	432	gND7(100-129)	O	O	O	O	O	O	O	O	OOOOOOOO
mO_064	780	824	non-canonical	O	O	O	N	O	O	O	O	OOONOOOO
mO_065	230	276	gCOX3(711-746)	O	O	O	O	O	O	O	O	OOOOOOOO
mO_065	388	433	gND3(214-257)	O	O	O	O	O	O	O	O	OOOOOOOO
mO_065	625	666	non-canonical	O	O	O	O	O	O	O	O	OOOOOOOO
mO_066	419	459	gCOX3(684-726)	O	O	N	O	O	O	N	O	OONOOONO
mO_066	695	734	gND7(1127-1175)	O	O	N	O	O	O	N	O	OONOOONO
mO_067	386	433	gCOX3(318-365)	O	O	O	O	O	O	O	O	OOOOOOOO
mO_067	386	433	gND3(390-426)	O	O	O	O	O	O	O	O	OOOOOOOO
mO_067	610	656	gCOX3(889-936)	O	O	O	O	O	O	O	O	OOOOOOOO
mO_068	660	705	gCR3(75-124)	O	O	N	O	O	O	N	O	OONOOONO
mO_069	203	251	gCOX3(604-650)	O	O	O	O	O	O	O	N	OOOOOOON
mO_069	427	475	gND7(1071-1116)	O	O	O	O	O	O	O	O	OOOOOOOO
mO_069	680	728	gND7(120-160)	O	O	O	O	O	O	O	O	OOOOOOOO
mO_070	277	317	gND7(968-1008)	O	O	O	O	O	O	O	N	OOOOOOON
mO_070	424	472	gCR4(324-371)	O	O	O	O	O	O	O	O	OOOOOOOO
mO_070	744	790	gND7(309-350)	O	O	O	O	O	O	O	O	OOOOOOOO
mO_071	199	246	gCOX3(519-565)	O	O	O	O	O	O	O	O	OOOOOOOO
mO_071	422	469	gND7(667-711)	O	O	O	O	O	O	O	O	OOOOOOOO
mO_071	669	716	non-canonical	O	O	O	O	O	O	O	O	OOOOOOOO
mO_072	414	458	non-canonical	O	O	N	O	O	O	N	O	OONOOONO
mO_073	364	395	gND8(189-226)	O	O	N	O	O	O	N	O	OONOOONO
mO_073	624	670	gRPS12(249-284)	O	O	N	O	O	O	O	O	OONOOOOO
mO_074	225	265	non-canonical	O	O	O	O	O	O	O	O	OOOOOOOO
mO_074	379	429	gCOX3(604-643)	O	O	O	O	O	O	O	N	OOOOOOON
mO_074	574	618	gND8v1(401-434)	O	O	O	O	O	O	O	O	OOOOOOOO
mO_074	574	618	gND8v2(400-433)	O	O	O	O	O	O	O	O	OOOOOOOO
mO_074	788	833	gND9(491-532)	O	O	O	O	O	O	O	O	OOOOOOOO
mO_075	382	430	non-canonical	O	O	O	O	O	O	O	O	OOOOOOOO
mO_075	679	725	gND7(919-960)	O	O	O	O	O	O	O	O	OOOOOOOO
mO_075	838	884	non-canonical	O	O	O	O	N	O	O	O	OOOONOOO
mO_076	220	265	gND8(123-150)	O	O	O	O	O	O	O	O	OOOOOOOO
mO_076	380	426	gCOX3(349-393)	O	O	O	O	O	O	O	O	OOOOOOOO
mO_076	628	674	gCOX3(258-299)	O	O	O	O	O	O	O	O	OOOOOOOO
mO_077	378	427	gND9(60-100)	O	O	O	O	O	O	O	O	OOOOOOOO
mO_077	682	726	gND7(1102-1146)	O	O	O	O	O	O	O	O	OOOOOOOO
mO_078	258	302	gCR4(21-60)	O	O	N	O	O	O	N	O	OONOOONO
mO_078	413	461	gCR4(144-186)	O	O	N	O	O	O	N	O	OONOOONO
mO_078	665	710	non-canonical	O	O	N	O	N	O	N	O	OONONONO
mO_079	246	290	gND8(186-226)	O	O	O	O	O	O	O	O	OOOOOOOO
mO_079	424	468	gND7(279-320)	O	O	O	O	O	O	O	O	OOOOOOOO
mO_079	623	670	gCR3(226-274)	O	O	O	O	O	O	O	O	OOOOOOOO
mO_080	385	431	gRPS12(233-266)	O	O	O	O	O	O	O	O	OOOOOOOO
mO_080	604	654	gRPS12(187-232)	O	O	O	O	N	O	O	N	OOOONOON
mO_080	763	812	gCOX3(666-709)	O	O	O	O	O	O	O	O	OOOOOOOO
mO_081	235	277	gCOX3(494-535)	O	O	O	O	O	O	O	O	OOOOOOOO
mO_081	430	476	gRPS12(93-130)	O	O	O	O	O	O	O	N	OOOOOOON
mO_081	659	701	non-canonical	O	O	O	O	O	O	O	O	OOOOOOOO
mO_082	347	392	gCOX3(868-909)	O	O	O	O	O	O	O	O	OOOOOOOO
mO_082	629	674	gCOX3(75-105)	O	O	O	O	O	O	O	N	OOOOOOON
mO_083	642	690	non-canonical	O	O	O	O	O	O	O	O	OOOOOOOO
mO_084	408	456	gCOX3(124-169)	O	O	O	O	O	O	O	O	OOOOOOOO
mO_084	664	710	gND9(374-416)	O	O	O	N	O	O	O	N	OOONOOON
mO_084	818	866	gND9(489-533)	O	O	O	O	O	O	O	O	OOOOOOOO
mO_085	236	279	gCR4(384-426)	O	O	O	O	O	O	O	O	OOOOOOOO
mO_085	402	448	non-canonical	O	O	O	O	O	O	O	O	OOOOOOOO
mO_085	797	842	gND7(1035-1072)	O	O	O	O	O	O	O	O	OOOOOOOO
mO_086	468	514	gCOX3(528-566)	O	O	O	O	O	O	O	O	OOOOOOOO
mO_086	621	666	gND7(397-437)	O	O	O	O	O	O	O	N	OOOOOOON
mO_086	778	823	gRPS12(29-71)	O	O	O	O	O	O	O	O	OOOOOOOO
mO_087	234	279	non-canonical	O	O	O	O	O	O	O	O	OOOOOOOO
mO_087	384	431	gA6(32-60)	O	O	O	O	O	O	O	O	OOOOOOOO
mO_087	642	687	non-canonical	O	O	O	O	O	O	O	O	OOOOOOOO
mO_088	236	283	gCOX3(383-423)	O	O	O	O	O	O	O	N	OOOOOOON
mO_088	397	442	gND8(92-135)	O	O	O	O	O	O	O	O	OOOOOOOO
mO_088	757	801	gND8(267-302)	O	O	O	O	O	O	O	O	OOOOOOOO
mO_089	200	225	non-canonical	O	O	O	N	O	O	O	O	OOONOOOO
mO_089	393	436	non-canonical	O	O	O	O	O	O	O	O	OOOOOOOO
mO_089	664	705	non-canonical	O	O	O	O	O	O	O	O	OOOOOOOO
mO_089	825	870	gCOX3(837-873)	O	O	O	O	O	O	O	O	OOOOOOOO
mO_090	218	267	gCR3(125-168)	O	O	O	O	O	O	O	O	OOOOOOOO
mO_090	412	458	gA6(628-661)	O	O	O	O	O	O	O	O	OOOOOOOO
mO_090	619	667	gA6(559-604)	O	O	O	O	O	O	O	O	OOOOOOOO
mO_091	425	471	gRPS12(224-264)	O	O	O	O	O	O	O	O	OOOOOOOO
mO_091	768	813	gND9(491-530)	O	O	O	O	O	O	O	O	OOOOOOOO
mO_092	250	294	gA6(108-151)	O	O	O	O	O	O	O	O	OOOOOOOO
mO_092	405	437	non-canonical	O	O	O	O	O	O	O	O	OOOOOOOO
mO_093	227	273	gND8(328-367)	O	O	O	O	O	O	O	O	OOOOOOOO
mO_093	384	432	non-canonical	O	O	O	O	O	O	O	O	OOOOOOOO
mO_094	234	278	non-canonical	O	O	O	O	O	O	O	O	OOOOOOOO
mO_094	418	455	gND7(477-517)	O	O	O	O	O	O	O	O	OOOOOOOO
mO_094	635	681	gND8(328-364)	O	O	O	O	O	O	O	O	OOOOOOOO
mO_094	785	831	non-canonical	O	O	O	O	O	O	O	O	OOOOOOOO
mO_095	178	221	non-canonical	O	O	O	O	O	O	O	O	OOOOOOOO
mO_095	435	481	gND7(1186-1229)	O	O	O	O	O	O	O	O	OOOOOOOO
mO_095	789	834	gND9(522-568)	O	O	O	O	O	O	O	N	OOOOOOON
mO_096	408	431	gRPS12(159-199)	O	O	N	O	O	O	N	O	OONOOONO
mO_096	771	820	gRPS12(250-292)	O	O	N	O	O	O	N	O	OONOOONO
mO_097	300	344	gCR4(188-214)	O	O	N	O	N	O	N	O	OONONONO
mO_097	445	473	non-canonical	O	O	N	O	O	O	O	O	OONOOOOO
mO_097	789	834	non-canonical	O	O	N	O	O	O	N	O	OONOOONO
mO_098	226	274	gCOX3(614-658)	O	O	O	O	O	O	O	O	OOOOOOOO
mO_098	412	457	gA6(413-447)	O	O	O	O	O	O	O	O	OOOOOOOO
mO_098	785	832	gND7(1105-1146)	O	O	O	O	O	O	O	O	OOOOOOOO
mO_099	417	462	gA6(413-452)	O	O	O	O	O	O	O	O	OOOOOOOO
mO_099	631	683	gND7(844-879)	O	O	O	O	O	O	O	O	OOOOOOOO
mO_099	784	831	gND7(1105-1146)	O	O	O	O	O	O	O	O	OOOOOOOO
mO_100	255	301	gCOX3(387-427)	O	O	O	O	O	O	O	O	OOOOOOOO
mO_100	424	472	gCOX3(340-386)	O	O	O	O	O	O	O	O	OOOOOOOO
mO_100	639	682	gCR4(384-423)	O	O	O	O	O	O	O	O	OOOOOOOO
mO_101	200	244	gND9(557-589)	O	O	O	O	O	O	O	O	OOOOOOOO
mO_101	429	473	non-canonical	O	O	O	O	O	O	O	O	OOOOOOOO
mO_101	709	756	gCR3(43-84)	O	O	O	O	O	O	O	O	OOOOOOOO
mO_102	211	251	gCR4(469-518)	O	O	O	O	O	O	O	O	OOOOOOOO
mO_102	356	402	gCOX3(866-908)	O	O	O	O	O	O	O	O	OOOOOOOO
mO_102	637	679	gCOX3(71-101)	O	O	O	O	O	O	O	O	OOOOOOOO
mO_102	796	842	non-canonical	O	O	O	O	O	O	O	O	OOOOOOOO
mO_103	219	265	gCOX3(149-188)	O	O	O	O	O	O	O	O	OOOOOOOO
mO_103	425	470	gND9(517-554)	O	O	O	O	O	O	O	O	OOOOOOOO
mO_103	707	751	gCOX3(639-676)	O	O	O	O	O	O	O	O	OOOOOOOO
mO_104	222	268	gCOX3(522-564)	O	O	O	O	O	O	O	O	OOOOOOOO
mO_104	400	447	gRPS12(144-186)	O	O	O	O	O	O	O	O	OOOOOOOO
mO_104	657	712	non-canonical	O	N	N	O	O	O	O	O	ONNOOOOO
mO_105	643	687	gCR3(81-119)	O	O	N	O	O	O	N	O	OONOOONO
mO_106	387	433	gRPS12(235-265)	O	O	O	O	O	O	O	O	OOOOOOOO
mO_106	607	655	gRPS12(187-230)	O	O	O	O	O	O	O	O	OOOOOOOO
mO_106	764	810	non-canonical	O	O	O	O	O	O	O	O	OOOOOOOO
mO_107	419	462	gCOX3(352-389)	O	O	O	O	O	O	O	O	OOOOOOOO
mO_107	704	754	gRPS12(167-198)	O	O	O	O	O	O	O	O	OOOOOOOO
mO_108	787	829	non-canonical	O	O	N	O	N	O	N	O	OONONONO
mO_109	279	321	non-canonical	O	O	O	O	O	O	O	O	OOOOOOOO
mO_109	475	524	gA6(214-259)	O	O	O	O	O	O	O	O	OOOOOOOO
mO_109	637	682	gA6(139-185)	O	O	O	O	O	O	O	O	OOOOOOOO
mO_110	285	332	gND8(60-111)	O	O	O	O	O	O	O	O	OOOOOOOO
mO_110	594	619	gND7(231-256)	O	O	O	O	O	O	O	O	OOOOOOOO
mO_110	679	725	gND7(746-787)	O	O	O	O	O	O	O	O	OOOOOOOO
mO_111	216	253	gND9(199-246)	O	O	O	O	O	O	O	O	OOOOOOOO
mO_111	423	470	gA6(528-576)	O	O	O	O	O	O	O	O	OOOOOOOO
mO_111	622	664	gA6(200-234)	O	O	O	O	O	N	N	N	OOOOONNN
mO_112	241	288	non-canonical	O	O	O	O	O	O	O	O	OOOOOOOO
mO_112	423	468	non-canonical	O	O	O	O	O	O	O	O	OOOOOOOO
mO_112	623	669	gCR3(226-274)	O	O	O	O	O	O	O	O	OOOOOOOO
mO_113	272	318	gCR3(152-196)	O	O	O	O	O	O	O	N	OOOOOOON
mO_113	424	469	gCOX3(765-811)	O	O	O	O	O	O	O	O	OOOOOOOO
mO_113	774	819	non-canonical	O	O	O	O	O	O	O	N	OOOOOOON
mO_114	392	440	gCOX3(776-822)	O	O	O	O	O	O	O	O	OOOOOOOO
mO_114	642	687	gCOX3(185-224)	O	O	O	O	O	O	O	O	OOOOOOOO
mO_114	811	856	gND3(277-324)	O	O	O	O	O	O	O	O	OOOOOOOO
mO_115	209	254	gCOX3(435-470)	O	O	O	O	O	O	O	O	OOOOOOOO
mO_115	429	475	gCR4(514-556)	O	O	O	O	O	O	O	O	OOOOOOOO
mO_115	628	675	gCOX3(233-277)	O	O	O	O	O	O	O	O	OOOOOOOO
mO_116	238	288	gCOX3(404-448)	O	O	O	O	O	O	O	N	OOOOOOON
mO_116	434	473	gCR4(116-153)	O	O	O	O	O	O	O	O	OOOOOOOO
mO_116	749	799	gA6(216-272)	O	O	O	O	O	O	O	O	OOOOOOOO
mO_117	666	703	gND7(914-947)	O	O	N	O	O	O	N	O	OONOOONO
mO_117	825	853	non-canonical	O	O	N	O	N	N	N	N	OONONNNN
mO_118	224	268	non-canonical	O	O	O	O	O	O	O	N	OOOOOOON
mO_118	380	427	non-canonical	O	O	O	O	O	O	O	O	OOOOOOOO
mO_118	634	679	gND7(34-69)	O	O	O	O	O	O	O	O	OOOOOOOO
mO_119	230	277	gND8(124-171)	O	O	O	O	O	O	O	O	OOOOOOOO
mO_119	387	436	gND7(111-143)	O	O	O	O	O	O	O	O	OOOOOOOO
mO_119	834	879	gCOX3(665-703)	O	O	O	O	O	O	O	O	OOOOOOOO
mO_120	232	276	gA6(258-294)	O	O	O	O	O	O	O	O	OOOOOOOO
mO_120	390	435	gND7(56-81)	O	O	O	O	N	O	O	O	OOOONOOO
mO_120	640	687	gND3(139-166)	O	O	O	O	O	O	O	O	OOOOOOOO
mO_120	795	838	non-canonical	O	O	O	O	O	O	O	O	OOOOOOOO
mO_121	220	256	non-canonical	O	O	O	O	N	N	N	O	OOOONNNO
mO_121	416	463	gND7(1022-1066)	O	O	O	O	O	O	N	O	OOOOOONO
mO_121	710	756	gRPS12(155-197)	O	O	O	O	O	O	O	O	OOOOOOOO
mO_122	410	459	gRPS12(150-188)	O	O	O	N	O	O	O	O	OOONOOOO
mO_122	738	783	gRPS12(249-280)	O	O	O	O	O	O	O	O	OOOOOOOO
mO_123	239	286	gCOX3(406-448)	O	O	O	O	O	O	O	N	OOOOOOON
mO_123	436	483	gCR4(114-153)	O	O	O	O	O	O	O	O	OOOOOOOO
mO_123	761	809	gA6(216-272)	O	O	O	O	O	O	O	O	OOOOOOOO
mO_124	276	316	gRPS12(61-111)	O	O	N	O	O	N	N	N	OONOONNN
mO_124	438	472	gND7(308-348)	O	O	N	O	O	O	N	O	OONOOONO
mO_124	859	909	gCOX3(839-881)	O	O	N	O	O	N	N	N	OONOONNN
mO_125	229	270	gND7(630-683)	O	O	O	O	O	O	O	O	OOOOOOOO
mO_125	418	467	gCR4(323-370)	O	O	O	O	O	O	O	O	OOOOOOOO
mO_125	694	740	gND7(140-180)	O	O	O	O	O	O	O	O	OOOOOOOO
mO_126	209	255	gND9(295-337)	O	O	O	O	O	O	O	O	OOOOOOOO
mO_126	372	421	gND9(174-214)	O	O	O	O	O	O	O	O	OOOOOOOO
mO_126	622	666	gCOX3(638-679)	O	O	O	O	O	O	O	O	OOOOOOOO
mO_127	209	258	gCOX3(501-538)	O	O	O	O	O	O	O	O	OOOOOOOO
mO_127	415	465	non-canonical	O	O	O	O	O	O	O	O	OOOOOOOO
mO_127	708	757	gCR3(56-94)	O	O	O	O	O	O	O	O	OOOOOOOO
mO_128	402	448	gRPS12(90-126)	O	O	O	O	O	O	O	O	OOOOOOOO
mO_128	646	694	gCR3(152-197)	O	O	O	O	O	O	O	O	OOOOOOOO
mO_129	271	314	gRPS12(282-308)	O	O	N	O	O	O	O	O	OONOOOOO
mO_129	422	474	gCOX3(460-508)	O	O	O	O	O	O	O	O	OOOOOOOO
mO_129	707	755	non-canonical	O	O	O	O	O	O	O	O	OOOOOOOO
mO_130	229	280	gCOX3(501-537)	O	O	O	O	O	O	O	O	OOOOOOOO
mO_130	419	468	non-canonical	O	O	O	O	O	O	O	O	OOOOOOOO
mO_130	596	642	gCYB(50-93)	O	O	O	O	O	O	O	O	OOOOOOOO
mO_131	231	280	gCR3(185-233)	O	O	O	O	O	O	O	O	OOOOOOOO
mO_131	392	437	gND8v1(429-468)	O	O	O	O	O	O	O	O	OOOOOOOO
mO_131	392	437	gND8v2(428-467)	O	O	O	O	O	O	O	O	OOOOOOOO
mO_131	639	680	gND7(771-809)	O	O	O	O	O	O	O	O	OOOOOOOO
mO_132	228	268	gCOX3(267-304)	O	O	O	O	O	O	O	O	OOOOOOOO
mO_132	779	827	gA6(215-272)	O	O	O	O	O	O	O	O	OOOOOOOO
mO_133	226	275	gCR3(123-162)	O	O	O	O	O	O	O	O	OOOOOOOO
mO_133	422	468	gA6(628-670)	O	O	O	O	O	O	O	O	OOOOOOOO
mO_133	631	678	gA6(558-599)	O	O	O	O	O	O	O	O	OOOOOOOO
mO_134	229	277	gND8v1(375-405)	O	O	O	O	O	O	O	O	OOOOOOOO
mO_134	229	277	gND8v2(379-404)	O	O	O	O	O	O	O	O	OOOOOOOO
mO_134	412	458	gCR4(449-498)	O	O	O	O	O	O	O	O	OOOOOOOO
mO_134	656	705	gND8v1(461-506)	O	O	O	O	O	O	O	O	OOOOOOOO
mO_134	656	705	gND8v2(460-505)	O	O	O	O	O	O	O	O	OOOOOOOO
mO_135	246	292	gND8(294-331)	O	O	N	O	O	O	N	O	OONOOONO
mO_135	409	458	gCOX3(672-714)	O	O	N	O	O	O	N	O	OONOOONO
mO_135	643	692	gND7(1130-1176)	O	O	N	O	O	N	N	N	OONOONNN
mO_136	404	459	gRPS12(84-131)	O	O	O	O	O	O	O	O	OOOOOOOO
mO_136	683	730	gND3(340-378)	O	O	O	O	O	O	O	O	OOOOOOOO
mO_137	270	315	gND9(296-339)	O	O	O	O	O	O	O	O	OOOOOOOO
mO_137	429	468	gND7(506-541)	O	O	O	O	O	O	O	O	OOOOOOOO
mO_137	775	822	gND9(36-72)	O	O	O	O	O	O	O	O	OOOOOOOO
mO_138	259	307	gND9(210-250)	O	O	O	O	O	O	O	N	OOOOOOON
mO_138	427	476	gCOX3(761-800)	O	O	O	O	O	O	O	O	OOOOOOOO
mO_138	646	694	non-canonical	O	O	O	O	O	O	O	O	OOOOOOOO
mO_138	800	845	gND7(617-658)	O	O	O	O	O	O	O	N	OOOOOOON
mO_139	219	267	gCR4(81-124)	O	O	N	O	O	O	N	O	OONOOONO
mO_139	416	462	gCOX3(684-724)	O	O	N	O	O	O	N	O	OONOOONO
mO_140	201	247	gA6(258-298)	O	O	O	O	O	O	O	O	OOOOOOOO
mO_140	357	401	gCR4(229-277)	O	O	O	O	O	O	O	O	OOOOOOOO
mO_140	632	676	gND7(810-845)	O	O	O	O	O	O	O	O	OOOOOOOO
mO_140	787	834	non-canonical	O	O	O	O	N	N	N	O	OOOONNNO
mO_141	231	272	gND7(641-683)	O	O	O	O	O	O	O	O	OOOOOOOO
mO_141	424	471	gCR4(317-370)	O	O	O	O	O	O	O	N	OOOOOOON
mO_141	689	733	gND7(140-175)	O	O	O	O	O	O	O	O	OOOOOOOO
mO_142	394	437	non-canonical	O	O	O	N	O	O	O	N	OOONOOON
mO_142	706	753	gND7(359-401)	O	O	O	O	O	O	O	O	OOOOOOOO
mO_142	864	912	gND7(876-924)	O	O	O	O	O	O	O	O	OOOOOOOO
mO_143	254	298	gCR3(155-200)	O	O	N	O	O	O	N	O	OONOOONO
mO_143	409	456	gCOX3(807-849)	O	O	N	O	N	O	N	O	OONONONO
mO_143	622	668	gCR4(200-245)	O	O	N	O	O	O	N	O	OONOOONO
mO_144	207	256	non-canonical	O	O	O	O	O	O	O	O	OOOOOOOO
mO_144	358	407	gRPS12(153-194)	O	O	O	O	N	O	O	O	OOOONOOO
mO_144	728	774	gND8(161-202)	O	O	O	O	O	O	O	O	OOOOOOOO
mO_145	217	264	gCR3(192-231)	O	O	O	O	O	O	O	O	OOOOOOOO
mO_145	389	438	gND8v1(438-470)	O	O	O	O	O	O	O	O	OOOOOOOO
mO_145	389	438	gND8v2(437-469)	O	O	O	O	O	O	O	O	OOOOOOOO
mO_145	629	676	gND7(778-822)	O	O	O	O	O	O	O	O	OOOOOOOO
mO_146	389	438	gND7(581-606)	O	O	O	O	O	O	O	O	OOOOOOOO
mO_146	633	679	gCOX3(553-593)	O	O	O	O	O	O	O	O	OOOOOOOO
mO_147	271	319	non-canonical	O	O	O	O	O	O	O	O	OOOOOOOO
mO_147	477	527	gA6(214-260)	O	O	O	O	O	O	O	O	OOOOOOOO
mO_147	639	688	gA6(135-185)	O	O	O	O	O	O	O	O	OOOOOOOO
mO_148	240	286	gCOX3(153-192)	O	O	O	O	O	O	O	O	OOOOOOOO
mO_148	431	479	non-canonical	O	O	O	O	O	O	O	O	OOOOOOOO
mO_148	726	768	gCOX3(633-676)	O	O	O	O	O	O	O	O	OOOOOOOO
mO_149	680	727	non-canonical	O	O	O	O	O	O	N	O	OOOOOONO
mO_149	838	882	gND7(92-118)	O	O	N	O	O	O	N	O	OONOOONO
mO_150	359	405	gCOX3(869-910)	O	O	O	O	O	O	O	O	OOOOOOOO
mO_150	650	695	gA6(103-130)	O	O	O	O	O	O	O	O	OOOOOOOO
mO_151	218	268	gCOX3(102-138)	O	O	O	O	O	O	O	O	OOOOOOOO
mO_151	416	461	gCR4(429-470)	O	O	O	O	O	O	O	O	OOOOOOOO
mO_151	668	720	gND7(525-577)	O	O	O	O	O	O	O	O	OOOOOOOO
mO_152	210	243	gND8(42-71)	O	O	N	O	O	O	N	O	OONOOONO
mO_152	613	659	gA6(75-102)	O	O	N	O	O	O	N	O	OONOOONO
mO_152	768	795	non-canonical	O	O	N	O	N	O	N	O	OONONONO
mO_153	216	247	non-canonical	O	O	O	O	N	N	N	N	OOOONNNN
mO_153	419	459	non-canonical	O	O	O	O	O	O	O	O	OOOOOOOO
mO_153	640	685	non-canonical	O	O	O	O	O	O	O	O	OOOOOOOO
mO_153	799	843	non-canonical	O	O	O	O	O	O	O	O	OOOOOOOO
mO_154	257	305	gCOX3(706-749)	O	O	O	O	O	O	O	O	OOOOOOOO
mO_154	419	465	gND3(215-260)	O	O	O	O	O	O	O	O	OOOOOOOO
mO_154	617	665	gND9(147-191)	O	O	O	O	O	O	O	O	OOOOOOOO
mO_155	275	307	non-canonical	O	O	O	N	O	O	O	O	OOONOOOO
mO_155	432	479	gND7(593-633)	O	O	O	O	O	O	O	O	OOOOOOOO
mO_155	634	681	gCOX3(176-218)	O	O	O	O	O	O	O	O	OOOOOOOO
mO_156	273	315	gND8(237-275)	O	O	O	O	O	O	O	O	OOOOOOOO
mO_156	431	477	non-canonical	O	O	O	O	O	O	O	O	OOOOOOOO
mO_156	776	823	gCOX3(34-64)	O	O	O	O	O	O	O	O	OOOOOOOO
mO_157	227	268	non-canonical	O	O	O	O	O	O	O	O	OOOOOOOO
mO_157	431	477	gCOX3(459-500)	O	O	O	O	O	O	O	O	OOOOOOOO
mO_157	743	789	non-canonical	O	O	O	O	O	O	O	O	OOOOOOOO
mO_158	219	266	gCOX3(427-470)	O	O	O	O	O	O	O	O	OOOOOOOO
mO_158	713	759	gA6(65-105)	O	O	O	O	O	O	O	O	OOOOOOOO
mO_159	201	250	gA6(474-514)	O	O	O	O	O	O	O	O	OOOOOOOO
mO_159	410	451	gCR4(87-129)	O	O	O	O	O	O	O	O	OOOOOOOO
mO_159	620	665	gND7(704-747)	O	O	O	O	O	O	O	O	OOOOOOOO
mO_159	787	829	gCOX3(49-88)	O	O	O	O	O	O	O	O	OOOOOOOO
mO_160	260	306	gND9(210-246)	O	O	O	O	O	O	O	O	OOOOOOOO
mO_160	427	470	gCOX3(761-800)	O	O	O	O	O	O	O	O	OOOOOOOO
mO_160	640	688	gCOX3(922-963)	O	O	O	O	O	O	O	O	OOOOOOOO
mO_160	797	842	gND7(620-658)	O	O	O	O	O	O	O	O	OOOOOOOO
mO_161	418	466	gND7(1012-1042)	O	O	O	N	O	O	O	O	OOONOOOO
mO_161	650	697	non-canonical	O	O	O	O	O	O	O	O	OOOOOOOO
mO_162	257	298	non-canonical	O	O	N	O	O	O	N	O	OONOOONO
mO_162	418	464	gCOX3(349-391)	O	O	N	O	O	O	N	O	OONOOONO
mO_162	694	728	gRPS12(167-199)	O	O	N	O	N	N	N	N	OONONNNN
mO_163	226	278	gND8(119-154)	O	O	O	O	O	O	O	O	OOOOOOOO
mO_163	387	424	non-canonical	O	O	O	N	O	O	O	O	OOONOOOO
mO_163	644	692	gND8v1(447-477)	O	O	O	O	O	O	O	O	OOOOOOOO
mO_163	644	692	gND8v2(446-476)	O	O	O	O	O	O	O	O	OOOOOOOO
mO_163	798	848	gND7(807-862)	O	O	O	O	O	O	O	O	OOOOOOOO
mO_164	240	282	non-canonical	O	O	O	O	O	O	O	N	OOOOOOON
mO_164	395	446	gCOX3(318-365)	O	O	O	O	O	O	O	O	OOOOOOOO
mO_164	395	446	gND3(390-426)	O	O	O	O	O	O	O	O	OOOOOOOO
mO_164	621	665	gND9(348-387)	O	O	O	O	O	O	O	O	OOOOOOOO
mO_164	772	815	gA6(659-700)	O	O	O	O	O	O	O	O	OOOOOOOO
mO_165	401	443	gCR4(384-426)	O	O	O	N	O	O	O	O	OOONOOOO
mO_165	638	684	gCR3(84-124)	O	O	O	O	O	O	O	O	OOOOOOOO
mO_166	272	319	non-canonical	O	O	O	O	O	O	O	O	OOOOOOOO
mO_166	419	467	non-canonical	O	O	O	O	O	O	O	O	OOOOOOOO
mO_166	649	696	gRPS12(43-76)	O	O	O	O	O	O	O	O	OOOOOOOO
mO_167	231	279	non-canonical	O	O	O	O	O	O	O	O	OOOOOOOO
mO_167	388	437	gCOX3(603-650)	O	O	O	O	O	O	O	O	OOOOOOOO
mO_167	631	670	gND8v1(413-449)	O	O	O	O	O	O	O	O	OOOOOOOO
mO_167	631	670	gND8v2(412-448)	O	O	O	O	O	O	O	O	OOOOOOOO
mO_168	209	257	gCOX3(604-650)	O	O	O	O	O	O	O	O	OOOOOOOO
mO_168	431	478	gND7(1073-1117)	O	O	O	O	O	O	O	O	OOOOOOOO
mO_168	643	689	gND7(27-65)	O	O	O	O	O	O	O	O	OOOOOOOO
mO_169	201	242	gCR4(478-523)	O	O	O	O	O	O	O	O	OOOOOOOO
mO_169	347	394	gCOX3(868-909)	O	O	O	O	O	O	O	O	OOOOOOOO
mO_169	627	674	gCOX3(75-115)	O	O	O	O	O	O	O	O	OOOOOOOO
mO_170	479	527	gND7(1156-1200)	O	O	O	O	O	O	O	O	OOOOOOOO
mO_170	644	691	gND9(115-159)	O	O	O	O	O	O	O	O	OOOOOOOO
mO_171	221	264	non-canonical	O	O	O	O	O	O	O	O	OOOOOOOO
mO_171	421	469	gA6(534-581)	O	O	O	O	O	O	O	O	OOOOOOOO
mO_171	631	681	gA6(186-237)	O	O	O	O	O	O	O	O	OOOOOOOO
mO_171	789	833	gCOX3(555-596)	O	O	O	O	O	O	O	O	OOOOOOOO
mO_172	210	255	gCOX3(311-362)	O	O	N	O	O	O	N	O	OONOOONO
mO_172	210	255	gND3(392-422)	O	O	N	O	O	O	N	O	OONOOONO
mO_172	360	394	gND3(248-294)	O	O	N	O	O	O	N	O	OONOOONO
mO_172	665	712	gND3(30-76)	O	O	N	O	O	O	N	O	OONOOONO
mO_173	253	299	non-canonical	O	O	O	O	O	O	O	O	OOOOOOOO
mO_173	405	451	gCOX3(425-470)	O	O	O	O	O	O	O	O	OOOOOOOO
mO_173	672	720	gND7(1135-1175)	O	O	O	O	O	O	O	O	OOOOOOOO
mO_174	417	462	gCOX3(464-508)	O	O	O	O	O	O	O	O	OOOOOOOO
mO_174	673	722	gA6(76-108)	O	O	O	O	O	O	O	O	OOOOOOOO
mO_175	247	289	gND8(186-226)	O	O	O	O	O	O	O	O	OOOOOOOO
mO_175	423	469	gND7(279-319)	O	O	O	N	O	O	O	O	OOONOOOO
mO_175	623	670	gCR3(232-274)	O	O	O	O	O	O	O	O	OOOOOOOO
mO_176	287	333	gCR4(174-215)	O	O	O	O	O	O	O	O	OOOOOOOO
mO_176	438	484	non-canonical	O	O	O	O	O	O	O	O	OOOOOOOO
mO_176	759	804	gND9(525-566)	O	O	O	O	O	O	O	O	OOOOOOOO
mO_177	354	395	gCR4(235-277)	O	O	O	O	O	O	O	O	OOOOOOOO
mO_177	612	660	gND7(807-845)	O	O	O	O	O	O	O	N	OOOOOOON
mO_177	763	806	non-canonical	O	O	O	O	O	O	O	O	OOOOOOOO
mO_178	243	285	gND7(245-276)	O	O	O	O	O	O	O	O	OOOOOOOO
mO_178	428	469	gND7(279-317)	O	O	O	O	O	O	O	O	OOOOOOOO
mO_178	629	677	gCR3(234-274)	O	O	O	O	O	O	O	O	OOOOOOOO
mO_178	793	843	gND7(770-820)	O	O	O	O	O	O	O	O	OOOOOOOO
mO_179	230	278	gND8(297-338)	O	O	O	O	O	O	O	O	OOOOOOOO
mO_179	397	446	gCOX3(672-714)	O	O	O	O	O	O	O	O	OOOOOOOO
mO_179	666	711	gA6(65-105)	O	O	O	O	O	O	O	O	OOOOOOOO
mO_180	262	304	non-canonical	O	O	O	O	O	O	O	O	OOOOOOOO
mO_180	418	470	gCOX3(802-850)	O	O	O	O	O	O	O	O	OOOOOOOO
mO_180	655	700	gND9(236-277)	O	O	O	O	O	O	O	O	OOOOOOOO
mO_181	219	264	non-canonical	O	O	O	O	O	O	O	O	OOOOOOOO
mO_181	375	414	gND7(113-155)	O	O	O	O	O	O	O	O	OOOOOOOO
mO_181	651	703	gRPS12(187-234)	O	O	O	O	O	O	O	O	OOOOOOOO
mO_181	811	858	non-canonical	O	O	O	O	O	O	O	O	OOOOOOOO
mO_182	319	364	gND7(559-603)	O	O	O	O	O	O	O	O	OOOOOOOO
mO_182	476	523	gND7(1159-1199)	O	O	O	O	O	O	O	O	OOOOOOOO
mO_182	641	689	gND9(114-159)	O	O	O	O	O	O	O	O	OOOOOOOO
mO_183	393	439	gA6(155-179)	O	O	N	O	O	O	N	O	OONOOONO
mO_183	735	772	non-canonical	O	O	O	O	O	O	O	O	OOOOOOOO
mO_184	480	545	non-canonical	O	O	N	O	O	O	N	O	OONOOONO
mO_184	690	737	gA6(443-489)	O	O	N	O	O	O	N	O	OONOOONO
mO_185	209	263	gND8(117-160)	O	O	O	O	O	O	O	O	OOOOOOOO
mO_185	629	679	gND8v1(444-481)	O	O	O	O	O	O	O	O	OOOOOOOO
mO_185	629	679	gND8v2(443-480)	O	O	O	O	O	O	O	O	OOOOOOOO
mO_185	790	836	non-canonical	O	O	O	O	O	O	O	O	OOOOOOOO
mO_186	255	305	gCOX3(300-341)	O	O	O	O	O	O	O	O	OOOOOOOO
mO_186	411	457	non-canonical	O	O	O	N	O	O	O	O	OOONOOOO
mO_186	765	812	non-canonical	O	O	O	O	O	O	O	O	OOOOOOOO
mO_187	231	267	non-canonical	O	O	O	O	O	O	O	O	OOOOOOOO
mO_187	377	425	gCOX3(873-913)	O	O	O	O	O	O	O	N	OOOOOOON
mO_187	641	689	gCOX3(73-98)	O	O	O	O	O	O	O	O	OOOOOOOO
mO_187	804	847	non-canonical	O	O	O	O	O	O	O	O	OOOOOOOO
mO_188	251	297	non-canonical	O	O	O	O	O	O	O	O	OOOOOOOO
mO_188	405	456	gA6(30-70)	O	O	O	O	O	O	O	N	OOOOOOON
mO_188	651	694	non-canonical	O	O	O	O	O	O	O	O	OOOOOOOO
mO_189	189	208	non-canonical	O	O	O	N	N	N	N	N	OOONNNNN
mO_189	383	425	non-canonical	O	O	O	O	O	O	O	O	OOOOOOOO
mO_189	652	703	non-canonical	O	O	O	O	O	O	O	O	OOOOOOOO
mO_189	810	857	gCOX3(839-880)	O	O	O	O	O	O	O	O	OOOOOOOO
mO_190	229	277	gCOX3(521-567)	O	O	O	O	O	O	O	O	OOOOOOOO
mO_190	420	464	gND7(667-712)	O	O	O	O	O	O	O	O	OOOOOOOO
mO_190	655	701	gCOX3(73-98)	O	O	O	O	O	O	O	O	OOOOOOOO
mO_191	238	286	gCOX3(323-366)	O	O	N	O	O	O	N	O	OONOOONO
mO_191	238	286	gND3(396-425)	O	O	N	O	O	O	N	O	OONOOONO
mO_191	476	520	non-canonical	O	O	N	O	O	O	N	O	OONOOONO
mO_191	729	778	gND9(460-505)	O	O	N	O	O	N	N	N	OONOONNN
mO_192	208	255	gCR3(26-68)	O	O	O	O	O	O	O	O	OOOOOOOO
mO_192	359	407	non-canonical	O	O	O	O	O	O	O	O	OOOOOOOO
mO_192	727	774	gA6(570-617)	O	O	O	O	O	O	O	O	OOOOOOOO
mO_193	239	289	gND8(323-366)	O	O	O	O	O	O	O	O	OOOOOOOO
mO_193	395	442	non-canonical	O	O	O	O	O	O	O	O	OOOOOOOO
mO_193	664	711	gCOX3(209-234)	O	O	O	O	O	O	O	O	OOOOOOOO
mO_194	424	454	non-canonical	O	O	N	O	O	O	N	O	OONOOONO
mO_194	695	738	gND7(426-462)	O	O	N	O	O	O	O	O	OONOOOOO
mO_195	239	284	gND8(323-367)	O	O	O	O	O	O	O	O	OOOOOOOO
mO_195	395	443	non-canonical	O	O	O	O	O	O	O	O	OOOOOOOO
mO_195	647	693	gCOX3(207-238)	O	O	O	O	O	O	O	O	OOOOOOOO
mO_196	261	308	gCOX3(522-565)	O	O	O	O	O	O	O	O	OOOOOOOO
mO_196	633	676	gND7(455-494)	O	O	O	O	O	O	O	O	OOOOOOOO
mO_196	785	831	non-canonical	O	O	O	O	O	O	O	O	OOOOOOOO
mO_197	436	479	non-canonical	O	O	N	O	O	O	N	O	OONOOONO
mO_197	667	714	gCR3(84-120)	O	O	N	O	O	O	N	O	OONOOONO
mO_198	424	471	gA6(697-741)	O	O	O	O	O	O	O	O	OOOOOOOO
mO_198	625	672	non-canonical	O	O	O	O	O	O	O	O	OOOOOOOO
mO_199	217	255	gA6(480-518)	O	O	N	O	O	O	N	O	OONOOONO
mO_199	372	419	gND8(104-137)	O	O	N	O	O	O	N	O	OONOOONO
mO_199	612	658	gND8(269-302)	O	O	N	O	O	O	N	O	OONOOONO
mO_199	777	823	gND7(1033-1076)	O	O	N	O	O	O	N	O	OONOOONO
mO_200	218	266	gND8(121-166)	O	O	O	O	O	O	O	O	OOOOOOOO
mO_200	374	427	gND7(105-150)	O	O	O	O	O	O	O	O	OOOOOOOO
mO_200	661	711	gRPS12(191-222)	O	O	O	O	O	O	O	N	OOOOOOON
mO_200	822	866	gCOX3(664-707)	O	O	O	O	O	O	O	O	OOOOOOOO
mO_201	248	297	gCOX3(714-750)	O	O	N	O	O	O	N	O	OONOOONO
mO_201	416	463	gND7(936-975)	O	O	N	O	O	O	N	O	OONOOONO
mO_202	208	256	gND9(553-586)	O	O	O	O	O	O	O	O	OOOOOOOO
mO_202	434	483	gND9(428-474)	O	O	O	O	O	O	O	O	OOOOOOOO
mO_202	720	769	gCR3(43-84)	O	O	O	O	O	O	O	O	OOOOOOOO
mO_203	417	465	gCR4(413-463)	O	O	O	O	O	O	O	O	OOOOOOOO
mO_203	609	655	gND7(623-659)	O	O	O	O	O	O	O	O	OOOOOOOO
mO_203	761	810	gND7(1049-1091)	O	O	O	O	O	O	O	O	OOOOOOOO
mO_204	252	299	gCOX3(213-256)	O	O	N	O	O	O	N	O	OONOOONO
mO_204	414	461	gND7(590-636)	O	O	O	O	O	O	O	O	OOOOOOOO
mO_204	619	665	gCOX3(178-221)	O	O	N	O	O	O	O	O	OONOOOOO
mO_205	251	295	gCOX3(398-442)	O	O	O	O	O	O	O	O	OOOOOOOO
mO_205	417	465	gCR4(113-155)	O	O	O	O	O	O	O	O	OOOOOOOO
mO_205	761	802	gND7(55-80)	O	O	O	O	O	O	O	O	OOOOOOOO
mO_206	280	318	non-canonical	O	O	O	O	O	O	O	O	OOOOOOOO
mO_206	420	473	gA6(694-741)	O	O	O	O	O	O	O	O	OOOOOOOO
mO_206	720	765	gND7(385-428)	O	O	O	O	O	O	O	O	OOOOOOOO
mO_207	208	253	gCR3(124-158)	O	O	O	O	O	O	O	O	OOOOOOOO
mO_207	415	466	non-canonical	O	O	O	O	O	O	O	O	OOOOOOOO
mO_207	670	726	non-canonical	O	O	O	O	O	O	O	O	OOOOOOOO
mO_207	821	874	gND7(868-912)	O	O	O	O	O	O	O	O	OOOOOOOO
mO_208	209	259	gND7(1067-1105)	O	O	O	O	O	O	O	O	OOOOOOOO
mO_208	440	485	gND9(83-123)	O	O	O	O	O	O	O	O	OOOOOOOO
mO_208	647	692	gND8v1(355-388)	O	O	O	O	O	O	O	O	OOOOOOOO
mO_208	847	896	gCOX3(839-879)	O	O	O	O	O	O	O	O	OOOOOOOO
mO_209	217	269	gA6(475-511)	O	O	O	O	O	O	O	O	OOOOOOOO
mO_209	424	468	gCR4(84-124)	O	O	O	O	O	O	O	O	OOOOOOOO
mO_209	628	676	gND7(703-745)	O	O	O	O	O	O	O	O	OOOOOOOO
mO_209	799	844	gCOX3(47-90)	O	O	O	N	O	O	O	O	OOONOOOO
mO_210	253	298	non-canonical	O	O	O	O	O	O	O	O	OOOOOOOO
mO_210	410	456	gRPS12(219-264)	O	O	O	O	O	O	O	O	OOOOOOOO
mO_210	685	725	gCOX3(369-408)	O	O	O	O	O	O	O	O	OOOOOOOO
mO_211	414	464	gND7(993-1042)	O	O	O	O	O	O	O	O	OOOOOOOO
mO_211	645	700	non-canonical	O	O	O	O	O	O	O	O	OOOOOOOO
mO_212	226	280	gCOX3(261-292)	O	O	N	O	O	O	N	O	OONOOONO
mO_212	418	467	gRPS12(144-190)	O	O	N	O	O	O	N	O	OONOOONO
mO_212	770	817	gRPS12(252-292)	O	O	N	O	O	O	N	O	OONOOONO
mO_214	396	436	non-canonical	O	O	O	O	O	O	O	N	OOOOOOON
mO_214	654	702	non-canonical	O	O	O	O	O	O	O	O	OOOOOOOO
mO_214	807	850	gA6(261-304)	O	O	O	O	O	O	O	O	OOOOOOOO
mO_215	198	241	non-canonical	O	O	O	O	N	N	O	N	OOOONNON
mO_215	343	389	gA6(34-74)	O	O	O	O	O	O	O	O	OOOOOOOO
mO_215	492	536	gND3(316-362)	O	O	O	O	O	O	O	O	OOOOOOOO
mO_215	664	712	gND7(891-934)	O	O	O	O	O	O	O	O	OOOOOOOO
mO_216	219	264	non-canonical	O	O	O	O	O	O	O	O	OOOOOOOO
mO_216	417	466	gA6(534-581)	O	O	O	O	O	O	O	N	OOOOOOON
mO_216	615	663	gA6(190-242)	O	O	O	O	O	O	O	O	OOOOOOOO
mO_216	768	815	gCOX3(556-599)	O	O	O	O	O	O	O	O	OOOOOOOO
mO_217	412	460	gCR4(413-463)	O	O	O	O	O	O	O	O	OOOOOOOO
mO_217	609	656	gND7(623-659)	O	O	O	O	O	O	O	O	OOOOOOOO
mO_217	760	809	gND7(1049-1091)	O	O	O	O	O	O	O	O	OOOOOOOO
mO_218	247	294	gCR3(124-161)	O	O	O	O	O	O	O	O	OOOOOOOO
mO_218	419	468	gND8(273-298)	O	O	O	O	O	O	O	O	OOOOOOOO
mO_218	636	686	gCR3(231-269)	O	O	O	O	O	O	O	O	OOOOOOOO
mO_219	210	250	gCR4(481-523)	O	O	O	O	O	O	O	O	OOOOOOOO
mO_219	352	400	gCOX3(866-913)	O	O	O	O	N	O	O	O	OOOONOOO
mO_219	636	687	gCOX3(69-98)	O	O	O	O	O	O	O	O	OOOOOOOO
mO_219	797	844	gND7(771-820)	O	O	O	O	O	O	O	O	OOOOOOOO
mO_220	236	284	gA6(599-645)	O	O	O	O	O	O	O	O	OOOOOOOO
mO_220	401	450	gA6(325-369)	O	O	O	O	O	O	O	O	OOOOOOOO
mO_220	647	697	gND7(456-493)	O	O	O	O	O	O	O	O	OOOOOOOO
mO_221	643	680	non-canonical	O	O	O	O	O	O	O	O	OOOOOOOO
mO_221	790	836	gND7(1031-1076)	O	O	O	O	O	O	O	O	OOOOOOOO
mO_222	229	275	gCOX3(497-536)	O	O	O	O	O	O	O	O	OOOOOOOO
mO_222	384	423	non-canonical	O	O	O	O	O	O	O	O	OOOOOOOO
mO_222	634	683	gA6(89-130)	O	O	O	O	O	O	O	O	OOOOOOOO
mO_223	211	257	gND9(557-587)	O	O	O	O	O	O	O	N	OOOOOOON
mO_223	424	468	gND9(433-470)	O	O	O	O	O	O	O	O	OOOOOOOO
mO_223	610	661	non-canonical	O	O	O	O	O	O	O	O	OOOOOOOO
mO_224	258	301	gCOX3(220-247)	O	O	O	O	O	O	O	O	OOOOOOOO
mO_224	412	459	gCOX3(773-818)	O	O	O	O	O	O	O	O	OOOOOOOO
mO_224	660	709	gCOX3(179-224)	O	O	O	O	O	O	O	O	OOOOOOOO
mO_224	822	868	gND3(282-323)	O	O	O	O	O	O	O	O	OOOOOOOO
mO_225	231	275	non-canonical	O	O	O	O	O	O	O	O	OOOOOOOO
mO_225	384	437	gCOX3(406-448)	O	O	O	O	O	O	O	O	OOOOOOOO
mO_225	672	719	gRPS12(35-74)	O	O	O	O	O	O	O	O	OOOOOOOO
mO_226	428	478	gCR4(417-462)	O	O	O	O	O	O	O	O	OOOOOOOO
mO_226	619	666	gND9(266-310)	O	O	O	O	O	O	O	O	OOOOOOOO
mO_226	775	822	gND7(813-854)	O	O	O	O	O	O	O	O	OOOOOOOO
mO_227	270	314	non-canonical	O	O	O	O	O	O	O	O	OOOOOOOO
mO_227	424	471	gCOX3(348-396)	O	O	O	O	O	O	O	O	OOOOOOOO
mO_227	692	736	gRPS12(159-200)	O	O	O	O	O	O	O	O	OOOOOOOO
mO_228	382	429	gCOX3(578-621)	O	O	N	O	O	O	N	O	OONOOONO
mO_228	610	645	non-canonical	O	O	N	O	N	N	N	N	OONONNNN
mO_229	240	289	gCOX3(732-773)	O	O	O	O	O	O	O	O	OOOOOOOO
mO_229	421	472	gA6v2(746-794)	O	O	O	O	O	O	O	O	OOOOOOOO
mO_229	651	700	gA6(671-707)	O	O	O	O	O	O	O	O	OOOOOOOO
mO_230	396	444	non-canonical	O	O	O	N	O	O	O	O	OOONOOOO
mO_230	656	705	non-canonical	O	O	O	O	O	O	O	N	OOOOOOON
mO_230	811	858	non-canonical	O	O	O	N	O	O	O	O	OOONOOOO
mO_231	230	267	non-canonical	O	O	O	O	O	O	O	O	OOOOOOOO
mO_231	412	460	non-canonical	O	O	O	O	O	O	O	O	OOOOOOOO
mO_231	758	806	gRPS12(62-94)	O	O	O	O	O	O	O	O	OOOOOOOO
mO_232	209	256	gCOX3(318-362)	O	O	O	O	O	O	O	O	OOOOOOOO
mO_232	209	256	gND3(388-422)	O	O	O	O	O	O	O	O	OOOOOOOO
mO_232	358	409	gND3(249-293)	O	O	O	O	O	O	O	O	OOOOOOOO
mO_232	659	709	gND3(32-73)	O	O	O	O	O	O	O	N	OOOOOOON
mO_233	258	305	gCR3(121-166)	O	O	O	O	O	O	O	O	OOOOOOOO
mO_233	421	464	gCOX3(455-495)	O	O	O	O	O	O	O	O	OOOOOOOO
mO_234	208	256	gA6(248-292)	O	O	O	O	O	O	O	O	OOOOOOOO
mO_234	366	412	non-canonical	O	O	O	O	O	O	O	O	OOOOOOOO
mO_234	648	696	gND3(125-162)	O	O	O	O	O	O	O	O	OOOOOOOO
mO_234	815	860	gND7(396-433)	O	O	O	O	O	O	O	O	OOOOOOOO
mO_235	249	298	gCOX3(203-250)	O	O	O	O	O	O	O	O	OOOOOOOO
mO_235	411	457	gND9(347-381)	O	O	O	O	O	O	O	O	OOOOOOOO
mO_235	638	686	non-canonical	O	O	O	O	O	O	O	O	OOOOOOOO
mO_235	783	811	non-canonical	O	O	O	O	N	N	N	N	OOOONNNN
mO_236	353	398	gND7(333-375)	O	O	O	O	O	O	O	O	OOOOOOOO
mO_236	667	716	gND7(143-183)	O	O	O	O	O	O	O	O	OOOOOOOO
mO_237	489	538	non-canonical	O	O	O	O	O	O	O	O	OOOOOOOO
mO_237	700	752	gA6(446-488)	O	O	O	O	O	O	O	O	OOOOOOOO
mO_238	277	323	gND8(60-106)	O	O	O	O	O	N	O	N	OOOOONON
mO_238	431	476	non-canonical	O	O	O	O	O	O	O	O	OOOOOOOO
mO_238	603	626	gND7(231-254)	O	O	O	O	O	O	O	O	OOOOOOOO
mO_238	685	731	gND7(743-789)	O	O	O	O	O	O	O	O	OOOOOOOO
mO_239	381	427	gRPS12(90-126)	O	O	O	O	O	O	O	O	OOOOOOOO
mO_239	642	687	gND3(127-166)	O	O	O	O	O	O	O	O	OOOOOOOO
mO_240	392	435	gND7(641-678)	O	O	O	O	O	O	O	O	OOOOOOOO
mO_240	613	658	non-canonical	O	O	O	O	O	O	O	O	OOOOOOOO
mO_241	248	292	gND8(292-331)	O	O	O	O	O	O	O	O	OOOOOOOO
mO_241	405	452	gCR4(176-216)	O	O	O	O	O	O	O	O	OOOOOOOO
mO_241	744	787	gND9(522-562)	O	O	O	O	O	O	O	O	OOOOOOOO
mO_242	243	286	gRPS12(120-161)	O	O	O	O	O	O	O	O	OOOOOOOO
mO_242	619	674	gCOX3(553-594)	O	O	O	O	O	O	O	O	OOOOOOOO
mO_242	784	831	gND9(268-310)	O	O	O	O	O	O	O	O	OOOOOOOO
mO_243	248	297	gCOX3(323-368)	O	O	O	O	O	O	O	O	OOOOOOOO
mO_243	248	297	gND3(387-425)	O	O	O	O	O	O	O	O	OOOOOOOO
mO_243	404	452	gND7(558-608)	O	O	O	O	O	O	O	O	OOOOOOOO
mO_243	644	693	gCOX3(551-594)	O	O	O	O	O	O	O	O	OOOOOOOO
mO_244	274	315	gCR4(351-395)	O	O	N	O	O	O	N	O	OONOOONO
mO_244	431	472	gND7(499-532)	O	O	N	O	O	O	N	O	OONOOONO
mO_244	647	686	gA6(443-485)	O	O	N	O	O	O	N	O	OONOOONO
mO_245	254	297	non-canonical	O	O	O	O	O	O	O	O	OOOOOOOO
mO_245	415	462	gND9(426-469)	O	O	O	O	O	O	O	O	OOOOOOOO
mO_245	611	657	gCOX3(901-941)	O	O	O	O	O	O	O	O	OOOOOOOO
mO_245	762	813	non-canonical	O	O	O	N	O	O	O	O	OOONOOOO
mO_246	275	317	gND7(964-998)	O	O	O	O	O	O	O	O	OOOOOOOO
mO_246	431	479	gND3(62-105)	O	O	O	O	O	O	O	O	OOOOOOOO
mO_246	852	900	gND8(158-186)	O	O	O	O	O	O	O	O	OOOOOOOO
mO_247	199	244	gA6(243-287)	O	O	O	O	O	O	O	O	OOOOOOOO
mO_247	362	407	gND7(57-94)	O	O	O	O	O	O	O	O	OOOOOOOO
mO_247	807	861	gND7(388-428)	O	O	O	O	O	O	O	O	OOOOOOOO
mO_248	428	473	non-canonical	O	O	O	O	O	O	O	O	OOOOOOOO
mO_248	645	683	gCOX3(358-408)	O	O	O	O	O	O	O	O	OOOOOOOO
mO_249	251	281	non-canonical	O	O	O	O	N	N	N	N	OOOONNNN
mO_249	430	475	gRPS12(223-265)	O	O	O	O	O	O	O	O	OOOOOOOO
mO_249	785	831	gND9(488-535)	O	O	O	O	O	O	O	O	OOOOOOOO
mO_250	476	523	gND7(1175-1199)	O	O	O	O	O	O	O	O	OOOOOOOO
mO_250	650	698	gND9(115-159)	O	O	O	O	O	O	O	O	OOOOOOOO
mO_251	394	437	gCR4(383-426)	O	O	O	O	O	O	O	O	OOOOOOOO
mO_251	842	884	gCR3(94-130)	O	O	O	O	O	O	O	O	OOOOOOOO
mO_252	242	292	gCOX3(427-472)	O	O	O	O	O	O	O	O	OOOOOOOO
mO_252	435	481	gCR4(504-539)	O	O	O	O	O	O	O	O	OOOOOOOO
mO_252	632	682	gND9(145-185)	O	O	O	O	O	O	O	O	OOOOOOOO
mO_253	226	273	non-canonical	O	O	O	O	O	O	O	O	OOOOOOOO
mO_253	411	460	non-canonical	O	O	O	O	O	O	O	O	OOOOOOOO
mO_253	792	838	gA6(343-383)	O	O	O	O	O	O	O	O	OOOOOOOO
mO_254	218	262	gND8(318-346)	O	O	O	O	O	O	O	O	OOOOOOOO
mO_254	374	421	gND9(317-361)	O	O	O	O	O	O	O	O	OOOOOOOO
mO_254	629	677	gRPS12(189-233)	O	O	O	O	O	O	O	O	OOOOOOOO
mO_255	241	286	gND9(195-240)	O	O	N	O	O	O	N	O	OONOOONO
mO_255	424	465	gCOX3(756-800)	O	O	N	O	O	O	N	O	OONOOONO
mO_255	630	676	non-canonical	O	O	N	O	O	O	N	O	OONOOONO
mO_255	782	829	gA6(325-368)	O	O	N	O	O	O	N	O	OONOOONO
mO_256	232	280	gCOX3(528-566)	O	O	O	O	O	O	O	O	OOOOOOOO
mO_256	424	473	gND7(665-712)	O	O	O	O	O	O	O	O	OOOOOOOO
mO_256	659	704	non-canonical	O	O	O	O	O	O	O	O	OOOOOOOO
mO_257	285	333	gRPS12(61-111)	O	O	O	O	O	O	O	O	OOOOOOOO
mO_257	441	492	gND7(308-346)	O	O	O	O	O	O	O	O	OOOOOOOO
mO_257	665	713	gCR4(46-93)	O	O	O	O	O	O	O	O	OOOOOOOO
mO_258	236	283	gCR4(384-425)	O	O	O	O	O	O	O	O	OOOOOOOO
mO_258	409	455	non-canonical	O	O	O	N	O	N	N	N	OOONONNN
mO_258	783	831	gND7(1034-1072)	O	O	O	O	O	O	O	O	OOOOOOOO
mO_259	218	259	non-canonical	O	O	N	O	O	N	N	N	OONOONNN
mO_259	428	463	gCR4(137-182)	O	O	N	O	O	O	N	O	OONOOONO
mO_259	631	679	gA6(292-340)	O	O	N	O	O	O	N	O	OONOOONO
mO_260	221	271	gCOX3(141-188)	O	O	O	O	O	O	O	O	OOOOOOOO
mO_260	417	462	gND9(525-566)	O	O	O	O	O	O	O	O	OOOOOOOO
mO_260	684	733	gCOX3(641-687)	O	O	O	O	O	O	O	O	OOOOOOOO
mO_261	227	274	gCOX3(391-425)	O	O	O	O	O	O	O	O	OOOOOOOO
mO_261	395	442	gND9(404-441)	O	O	O	O	O	O	O	O	OOOOOOOO
mO_261	775	825	gCOX3(658-691)	O	O	O	O	O	O	O	O	OOOOOOOO
mO_262	241	290	non-canonical	O	O	O	O	O	O	O	O	OOOOOOOO
mO_262	416	466	gCOX3(434-473)	O	O	O	O	O	O	O	O	OOOOOOOO
mO_262	654	702	gA6(440-465)	O	O	O	O	O	O	O	O	OOOOOOOO
mO_263	266	300	gCR4(63-92)	O	O	N	O	O	N	N	N	OONOONNN
mO_263	418	464	gND7(276-303)	O	O	N	O	O	O	N	O	OONOOONO
mO_263	656	705	gCOX3(638-676)	O	O	N	O	N	N	N	N	OONONNNN
mO_264	267	312	gCOX3(731-772)	O	O	O	O	O	O	O	O	OOOOOOOO
mO_264	546	591	gND3(184-226)	O	O	O	O	O	O	O	O	OOOOOOOO
mO_264	702	750	gA6(696-739)	O	O	O	O	O	O	O	O	OOOOOOOO
mO_265	220	244	gA6(704-728)	O	O	N	O	O	O	N	O	OONOOONO
mO_265	430	465	gCOX3(864-903)	O	O	N	O	O	O	N	O	OONOOONO
mO_265	708	746	gND9(595-623)	O	O	O	O	O	O	N	O	OOOOOONO
mO_266	399	447	gCOX3(575-623)	O	O	O	O	O	O	O	O	OOOOOOOO
mO_266	623	671	non-canonical	O	O	O	O	O	O	O	O	OOOOOOOO
mO_267	415	460	non-canonical	O	O	O	O	O	O	O	O	OOOOOOOO
mO_267	746	796	gCR3(44-89)	O	O	O	O	O	O	O	O	OOOOOOOO
mO_268	220	268	non-canonical	O	O	O	N	O	O	O	O	OOONOOOO
mO_268	379	427	gCR3(222-256)	O	N	N	O	O	O	O	O	ONNOOOOO
mO_268	659	709	gND9(236-284)	O	O	O	O	O	O	O	O	OOOOOOOO
mO_269	227	273	gCOX3(159-192)	O	O	O	N	O	O	O	O	OOONOOOO
mO_269	423	471	gND9(528-566)	O	O	O	O	O	O	O	O	OOOOOOOO
mO_269	721	770	gCOX3(633-676)	O	O	O	O	O	O	O	N	OOOOOOON
mO_270	370	416	non-canonical	O	O	O	O	O	O	O	O	OOOOOOOO
mO_270	616	669	gND3(147-174)	O	O	O	O	O	O	O	O	OOOOOOOO
mO_271	256	304	gCR3(156-200)	O	O	O	O	O	O	O	O	OOOOOOOO
mO_271	411	464	non-canonical	O	O	O	O	O	O	O	O	OOOOOOOO
mO_271	701	747	gCR4(203-245)	O	O	O	O	O	O	O	O	OOOOOOOO
mO_272	219	262	gA6(594-642)	O	O	O	O	O	O	O	O	OOOOOOOO
mO_272	385	429	gA6(325-365)	O	O	O	O	O	O	O	O	OOOOOOOO
mO_272	638	683	gND7(449-495)	O	O	O	O	O	O	O	O	OOOOOOOO
mO_273	409	456	gA6(134-180)	O	O	O	O	O	O	O	O	OOOOOOOO
mO_273	646	691	gRPS12(42-68)	O	O	O	O	O	O	O	O	OOOOOOOO
mO_274	219	265	gCOX3(614-641)	O	O	O	O	O	O	O	O	OOOOOOOO
mO_274	403	448	gA6(412-445)	O	O	O	O	O	O	O	O	OOOOOOOO
mO_274	636	687	gND7(841-884)	O	O	O	O	O	O	O	O	OOOOOOOO
mO_274	790	836	gND7(1102-1138)	O	O	O	O	O	O	O	O	OOOOOOOO
mO_275	256	302	gCOX3(400-442)	O	O	O	O	O	O	O	N	OOOOOOON
mO_275	422	472	gCR4(117-154)	O	O	O	O	O	O	O	O	OOOOOOOO
mO_275	799	847	gND7(55-80)	O	O	O	O	O	O	O	O	OOOOOOOO
mO_276	410	462	gA6(694-741)	O	O	O	O	O	O	O	O	OOOOOOOO
mO_276	618	665	non-canonical	O	O	O	O	O	O	O	O	OOOOOOOO
mO_276	787	830	gCOX3(242-288)	O	O	O	O	O	O	O	O	OOOOOOOO
mO_277	270	316	gND9(203-245)	O	O	O	O	O	O	O	O	OOOOOOOO
mO_277	425	473	gCOX3(590-626)	O	O	O	O	O	O	O	O	OOOOOOOO
mO_277	654	702	gA6(441-486)	O	O	O	O	O	O	O	O	OOOOOOOO
mO_278	214	261	gND8(125-170)	O	O	O	O	O	O	O	O	OOOOOOOO
mO_278	366	413	gND7(112-154)	O	O	O	O	O	O	O	O	OOOOOOOO
mO_278	673	722	gRPS12(198-233)	O	O	O	O	O	O	O	O	OOOOOOOO
mO_278	825	871	gND8v1(518-546)	O	O	O	O	O	O	O	O	OOOOOOOO
mO_278	825	871	gND8v2(516-544)	O	O	O	O	O	O	O	O	OOOOOOOO
mO_279	198	247	gA6(256-298)	O	O	O	O	O	O	O	O	OOOOOOOO
mO_279	355	396	gCR4(230-277)	O	O	O	O	O	O	O	O	OOOOOOOO
mO_279	621	664	gND7(810-845)	O	O	O	O	O	O	O	O	OOOOOOOO
mO_279	774	822	non-canonical	O	O	O	O	N	N	N	N	OOOONNNN
mO_280	245	285	gND8v1(383-412)	O	O	O	O	O	O	O	O	OOOOOOOO
mO_280	245	285	gND8v2(382-411)	O	O	O	O	O	O	O	O	OOOOOOOO
mO_280	398	442	gCOX3(684-721)	O	O	O	O	O	O	O	O	OOOOOOOO
mO_280	674	719	gND7(714-754)	O	O	O	O	O	O	O	O	OOOOOOOO
mO_281	413	456	non-canonical	O	O	O	O	O	O	O	O	OOOOOOOO
mO_281	636	677	non-canonical	O	O	O	O	O	O	O	O	OOOOOOOO
mO_281	825	871	gND7(1032-1072)	O	O	O	O	O	O	O	O	OOOOOOOO
mO_282	221	263	gCOX3(270-310)	O	O	O	O	O	O	O	O	OOOOOOOO
mO_282	421	467	non-canonical	O	O	O	O	O	O	O	O	OOOOOOOO
mO_282	629	684	non-canonical	O	O	O	O	N	N	N	O	OOOONNNO
mO_283	420	465	non-canonical	O	O	O	O	O	O	O	O	OOOOOOOO
mO_283	674	726	gND8(93-142)	O	O	O	O	O	O	O	O	OOOOOOOO
mO_284	218	239	non-canonical	O	O	O	O	O	O	N	O	OOOOOONO
mO_284	397	442	non-canonical	O	O	O	O	O	O	O	O	OOOOOOOO
mO_284	635	680	gCR3(82-119)	O	O	O	O	O	O	O	O	OOOOOOOO
mO_285	396	438	non-canonical	O	O	O	O	O	O	O	O	OOOOOOOO
mO_285	716	760	gND7(359-398)	O	N	N	O	O	O	O	O	ONNOOOOO
mO_285	876	923	gND7(875-924)	O	O	O	O	O	O	O	O	OOOOOOOO
mO_286	246	296	gA6(380-425)	O	O	O	O	O	O	O	O	OOOOOOOO
mO_286	401	454	gCR3(158-200)	O	O	O	O	O	O	O	O	OOOOOOOO
mO_286	627	673	gND7(917-964)	O	O	O	O	O	O	O	O	OOOOOOOO
mO_287	226	277	gND8(297-337)	O	O	N	O	O	O	N	O	OONOOONO
mO_287	383	433	gCOX3(668-714)	O	O	O	O	O	O	N	O	OOOOOONO
mO_287	651	698	gND7(1134-1178)	O	O	N	O	O	O	N	O	OONOOONO
mO_288	215	262	gND8(119-162)	O	O	O	O	O	O	O	O	OOOOOOOO
mO_288	376	422	gCOX3(354-396)	O	O	O	O	O	O	O	O	OOOOOOOO
mO_288	631	679	gND8v1(444-478)	O	O	O	O	O	O	O	O	OOOOOOOO
mO_288	631	679	gND8v2(443-477)	O	O	O	O	O	O	O	O	OOOOOOOO
mO_289	221	267	non-canonical	O	O	O	O	O	O	O	O	OOOOOOOO
mO_289	420	466	gCOX3(862-903)	O	O	O	O	O	O	O	O	OOOOOOOO
mO_289	716	761	gND9(599-639)	O	O	O	O	O	O	O	O	OOOOOOOO
mO_290	262	309	gCOX3(677-720)	O	O	N	O	O	O	O	O	OONOOOOO
mO_290	417	467	gA6(415-456)	O	O	N	O	O	O	N	O	OONOOONO
mO_290	638	685	gCR4(283-334)	O	O	N	O	O	O	N	O	OONOOONO
mO_291	219	265	gND7(245-291)	O	O	O	O	O	O	O	O	OOOOOOOO
mO_291	423	467	gA6(415-452)	O	O	O	O	O	O	O	O	OOOOOOOO
mO_292	398	447	gCOX3(575-614)	O	O	O	O	O	O	O	O	OOOOOOOO
mO_292	618	666	non-canonical	O	O	O	O	O	O	O	O	OOOOOOOO
mO_293	342	390	gND7(547-587)	O	O	O	O	O	O	O	O	OOOOOOOO
mO_293	490	536	gND7(1164-1194)	O	O	O	O	O	O	O	O	OOOOOOOO
mO_293	653	699	non-canonical	O	O	O	N	O	O	O	O	OOONOOOO
mO_294	383	429	gND9(60-103)	O	O	O	O	O	O	O	O	OOOOOOOO
mO_294	690	738	gND7(1102-1145)	O	O	O	O	O	O	O	O	OOOOOOOO
mO_295	264	298	non-canonical	O	O	O	O	O	O	O	O	OOOOOOOO
mO_295	417	463	gRPS12(162-200)	O	O	O	O	O	O	O	O	OOOOOOOO
mO_295	768	813	gRPS12(250-295)	O	O	O	O	O	O	O	O	OOOOOOOO
mO_296	403	441	gND7(330-372)	O	O	O	O	O	O	O	O	OOOOOOOO
mO_296	686	730	gND7(703-739)	O	O	O	O	O	O	O	O	OOOOOOOO
mO_297	262	309	gCOX3(521-565)	O	O	O	O	O	O	O	N	OOOOOOON
mO_297	627	671	gND7(455-494)	O	O	O	O	O	O	O	O	OOOOOOOO
mO_297	781	826	gND7(386-425)	O	O	O	O	O	O	O	O	OOOOOOOO
mO_298	223	271	gND8(203-251)	O	O	O	O	O	O	O	O	OOOOOOOO
mO_298	666	714	gND9(242-284)	O	O	O	O	O	O	O	O	OOOOOOOO
mO_299	191	241	gCOX3(606-650)	O	O	O	O	O	O	O	O	OOOOOOOO
mO_299	413	464	gND7(1073-1117)	O	O	O	O	O	O	O	O	OOOOOOOO
mO_299	624	671	gND7(27-69)	O	O	O	O	O	O	O	O	OOOOOOOO
mO_300	209	245	non-canonical	O	O	O	O	O	O	O	N	OOOOOOON
mO_300	394	443	gND9(174-219)	O	O	O	O	O	O	O	O	OOOOOOOO
mO_300	630	677	gCR3(244-268)	O	O	O	O	O	O	O	O	OOOOOOOO
mO_300	781	827	non-canonical	O	O	O	O	O	O	O	O	OOOOOOOO
mO_301	250	297	gCOX3(301-341)	O	O	O	O	O	O	O	O	OOOOOOOO
mO_301	411	457	non-canonical	O	O	O	O	O	O	O	O	OOOOOOOO
mO_301	653	701	gCOX3(640-687)	O	O	O	O	O	O	O	O	OOOOOOOO
mO_302	716	761	gND8v1(385-419)	O	O	O	O	O	O	O	O	OOOOOOOO
mO_302	716	761	gND8v2(384-418)	O	O	O	O	O	O	O	O	OOOOOOOO
mO_302	874	923	non-canonical	O	O	O	O	O	O	O	O	OOOOOOOO
mO_303	235	285	gND8(297-337)	O	O	O	O	O	O	O	O	OOOOOOOO
mO_303	397	445	gCOX3(672-713)	O	O	O	O	N	O	N	O	OOOONONO
mO_303	662	707	gA6(65-105)	O	O	O	O	N	O	N	O	OOOONONO
mO_304	266	298	non-canonical	O	O	N	O	O	O	N	O	OONOOONO
mO_304	415	461	gCR4(315-368)	O	O	N	O	O	N	N	N	OONOONNN
mO_304	725	773	gND7(305-351)	O	O	N	O	O	O	N	O	OONOOONO
mO_305	261	309	gCOX3(398-442)	O	O	O	O	O	O	O	O	OOOOOOOO
mO_305	423	469	gCR4(114-155)	O	O	O	O	O	O	O	O	OOOOOOOO
mO_305	780	827	gND7(24-81)	O	O	O	O	O	O	O	O	OOOOOOOO
mO_306	232	276	gCOX3(629-653)	O	O	O	O	O	O	O	O	OOOOOOOO
mO_306	385	431	gA6v2(724-766)	O	O	O	O	O	O	O	O	OOOOOOOO
mO_306	385	431	gA6v1(724-767)	O	O	O	O	O	O	O	O	OOOOOOOO
mO_306	648	695	gND7(27-69)	O	O	O	O	O	O	O	O	OOOOOOOO
mO_307	258	308	non-canonical	O	O	O	O	O	O	O	O	OOOOOOOO
mO_307	416	472	non-canonical	O	O	O	O	O	N	N	O	OOOOONNO
mO_307	625	671	non-canonical	O	O	O	O	O	O	O	O	OOOOOOOO
mO_308	209	253	gCOX3(270-308)	O	O	O	O	O	O	O	O	OOOOOOOO
mO_308	422	462	gND9(431-461)	O	O	O	O	O	O	O	O	OOOOOOOO
mO_308	619	666	gCOX3(899-936)	O	O	O	O	O	O	O	O	OOOOOOOO
mO_309	211	257	non-canonical	O	O	O	O	O	O	O	O	OOOOOOOO
mO_309	356	401	gA6(32-76)	O	O	O	O	O	O	O	O	OOOOOOOO
mO_309	626	672	non-canonical	O	O	O	O	O	O	O	O	OOOOOOOO
mO_310	267	313	non-canonical	O	O	O	O	O	O	O	O	OOOOOOOO
mO_310	419	463	gND7(497-536)	O	O	O	O	O	O	O	O	OOOOOOOO
mO_310	686	734	non-canonical	O	O	O	O	O	O	O	O	OOOOOOOO
mO_311	243	276	non-canonical	O	O	O	O	O	O	O	N	OOOOOOON
mO_311	473	506	gND7(1160-1199)	O	O	O	O	O	O	O	O	OOOOOOOO
mO_311	647	695	gND9(115-159)	O	O	O	O	O	O	O	O	OOOOOOOO
mO_312	198	244	gRPS12(251-292)	O	O	O	O	O	O	O	O	OOOOOOOO
mO_312	418	464	gCOX3(797-841)	O	O	O	O	O	O	O	O	OOOOOOOO
mO_312	715	763	gCOX3(646-689)	O	O	O	O	O	O	O	O	OOOOOOOO
mO_313	249	295	gND8(292-331)	O	O	O	O	O	O	N	O	OOOOOONO
mO_313	407	434	non-canonical	O	O	N	O	O	O	N	O	OONOOONO
mO_313	743	771	gND9(522-562)	O	O	N	O	O	O	N	O	OONOOONO
mO_314	209	256	gCR3(126-167)	O	O	N	O	O	O	N	O	OONOOONO
mO_314	410	456	non-canonical	O	O	N	O	O	O	N	O	OONOOONO
mO_314	615	659	gND7(712-757)	O	O	N	O	O	O	N	O	OONOOONO
mO_315	239	279	gND7(650-683)	O	O	O	O	O	O	O	O	OOOOOOOO
mO_315	426	476	gCR4(317-370)	O	O	O	O	O	O	O	O	OOOOOOOO
mO_315	696	744	gND7(140-181)	O	O	O	O	O	O	O	O	OOOOOOOO
mO_316	230	276	gA6(472-511)	O	O	O	O	O	O	O	O	OOOOOOOO
mO_316	414	465	gCR4(83-125)	O	O	O	O	O	O	O	O	OOOOOOOO
mO_316	655	699	gA6(91-132)	O	O	O	O	O	O	O	O	OOOOOOOO
mO_317	215	263	gCOX3(490-537)	O	O	O	O	O	O	O	O	OOOOOOOO
mO_317	417	467	gA6(221-267)	O	O	O	O	O	O	O	O	OOOOOOOO
mO_317	693	738	non-canonical	O	O	O	O	O	O	O	O	OOOOOOOO
mO_318	421	471	gCOX3(130-164)	O	O	N	O	O	O	N	O	OONOOONO
mO_318	785	834	gA6(570-617)	O	O	N	O	O	O	N	O	OONOOONO
mO_319	251	295	gND7(242-285)	O	O	O	O	O	O	O	O	OOOOOOOO
mO_319	430	479	gND7(276-319)	O	O	O	O	O	O	O	O	OOOOOOOO
mO_319	629	672	gCR3(234-273)	O	O	O	O	O	O	O	O	OOOOOOOO
mO_319	784	831	gA6(326-370)	O	O	O	O	O	O	O	O	OOOOOOOO
mO_320	276	323	gCOX3(711-735)	O	O	O	O	N	N	N	N	OOOONNNN
mO_320	428	472	gCOX3(873-911)	O	O	N	O	O	O	N	O	OONOOONO
mO_320	623	667	non-canonical	O	O	N	O	O	O	N	O	OONOOONO
mO_321	221	269	gND8(203-249)	O	O	O	O	O	O	O	O	OOOOOOOO
mO_321	653	699	gND9(238-282)	O	O	O	O	O	O	O	O	OOOOOOOO
mO_322	220	253	non-canonical	O	O	N	O	O	O	N	O	OONOOONO
mO_322	421	458	gCOX3(799-841)	O	O	N	O	O	O	N	O	OONOOONO
mO_322	704	750	gCOX3(646-692)	O	O	N	O	O	O	N	O	OONOOONO
mO_323	209	232	non-canonical	O	O	O	O	O	O	O	O	OOOOOOOO
mO_323	375	423	gRPS12(88-118)	O	O	O	O	O	O	O	O	OOOOOOOO
mO_323	633	675	gCOX3(302-328)	O	O	O	O	O	O	O	O	OOOOOOOO
mO_323	796	841	gND7(406-436)	O	O	O	O	O	O	O	O	OOOOOOOO
mO_324	408	456	non-canonical	O	O	O	O	O	O	O	O	OOOOOOOO
mO_324	690	735	non-canonical	O	O	O	O	O	O	O	O	OOOOOOOO
mO_325	645	692	gRPS12(48-97)	O	O	O	O	O	O	O	O	OOOOOOOO
mO_326	202	249	non-canonical	O	O	O	O	O	O	O	O	OOOOOOOO
mO_326	355	400	gA6(36-76)	O	O	O	O	O	O	O	O	OOOOOOOO
mO_326	658	706	gND7(893-935)	O	O	O	O	O	O	O	O	OOOOOOOO
mO_327	353	413	gND3(250-293)	O	O	O	O	O	O	O	O	OOOOOOOO
mO_327	678	725	gND8v1(451-506)	O	O	O	O	O	O	O	O	OOOOOOOO
mO_327	678	725	gND8v2(450-505)	O	O	O	O	O	O	O	O	OOOOOOOO
mO_328	219	266	non-canonical	O	O	O	O	O	O	O	O	OOOOOOOO
mO_328	586	628	gA6(661-695)	O	O	O	O	O	O	O	O	OOOOOOOO
mO_328	744	787	gND8(161-198)	O	O	O	O	O	O	O	N	OOOOOOON
mO_329	377	420	non-canonical	O	O	N	O	O	O	N	O	OONOOONO
mO_329	514	543	gCYB(31-61)	O	O	N	O	N	N	N	O	OONONNNO
mO_329	627	658	non-canonical	O	O	N	O	O	O	N	O	OONOOONO
mO_329	799	841	gND7(133-184)	O	O	N	O	O	O	N	O	OONOOONO
mO_330	257	305	non-canonical	O	O	O	O	O	O	O	O	OOOOOOOO
mO_330	413	460	gCOX3(807-851)	O	O	O	O	O	O	O	O	OOOOOOOO
mO_330	652	696	gCR4(203-245)	O	O	O	O	O	O	O	O	OOOOOOOO
mO_331	394	442	gND9(174-220)	O	O	O	O	O	O	O	O	OOOOOOOO
mO_331	632	676	non-canonical	O	O	O	O	O	O	O	O	OOOOOOOO
mO_331	783	829	non-canonical	O	O	O	O	O	O	O	O	OOOOOOOO
mO_332	428	474	non-canonical	O	O	N	O	O	O	N	O	OONOOONO
mO_333	229	275	gA6(382-424)	O	O	O	O	O	O	O	O	OOOOOOOO
mO_333	391	437	non-canonical	O	O	O	O	O	O	O	O	OOOOOOOO
mO_333	588	625	gND8v1(412-449)	O	O	O	N	O	O	O	O	OOONOOOO
mO_333	588	625	gND8v2(411-448)	O	O	O	N	O	O	O	O	OOONOOOO
mO_333	755	802	gA6(671-701)	O	O	O	O	O	O	O	O	OOOOOOOO
mO_334	383	429	gRPS12(223-262)	O	O	O	O	O	O	O	O	OOOOOOOO
mO_334	614	662	gRPS12(182-224)	O	O	O	O	O	O	O	O	OOOOOOOO
mO_334	775	820	non-canonical	O	O	O	O	O	O	O	O	OOOOOOOO
mO_335	388	427	non-canonical	O	O	O	N	O	O	O	O	OOONOOOO
mO_335	651	698	gND7(920-964)	O	O	O	O	O	O	O	O	OOOOOOOO
mO_335	809	852	gND7(765-823)	O	O	O	O	O	O	O	O	OOOOOOOO
mO_336	236	276	gCOX3(497-535)	O	O	N	O	O	O	N	O	OONOOONO
mO_336	416	462	non-canonical	O	O	O	O	O	O	N	O	OOOOOONO
mO_336	658	703	gND3(344-378)	O	O	N	O	O	O	N	O	OONOOONO
mO_337	244	289	non-canonical	O	O	O	N	O	N	N	O	OOONONNO
mO_337	475	523	gND7(1160-1196)	O	O	O	O	O	O	O	O	OOOOOOOO
mO_337	650	698	gND9(115-159)	O	O	O	O	N	N	N	N	OOOONNNN
mO_338	262	310	gCR3(107-150)	O	O	O	O	O	O	O	O	OOOOOOOO
mO_338	422	468	gCOX3(460-493)	O	O	O	O	O	O	O	O	OOOOOOOO
mO_338	642	686	gCR3(165-200)	O	O	O	O	O	O	O	O	OOOOOOOO
mO_338	805	850	gCOX3(838-884)	O	O	O	O	O	O	O	O	OOOOOOOO
mO_339	219	264	gND8(133-167)	O	O	O	O	O	O	O	O	OOOOOOOO
mO_339	423	471	gA6(534-580)	O	O	O	O	O	O	O	O	OOOOOOOO
mO_339	620	666	gA6(190-232)	O	O	O	O	O	O	O	O	OOOOOOOO
mO_339	620	666	gND3(44-73)	O	O	O	O	O	O	O	O	OOOOOOOO
mO_339	779	828	gCOX3(554-599)	O	O	O	O	O	O	O	O	OOOOOOOO
mO_340	238	281	gCOX3(153-192)	O	O	O	O	O	O	O	O	OOOOOOOO
mO_340	427	476	gND9(524-568)	O	O	O	O	O	O	O	O	OOOOOOOO
mO_340	718	760	gCOX3(638-676)	O	O	O	O	O	O	O	O	OOOOOOOO
mO_341	248	295	gA6(599-645)	O	O	O	O	O	O	O	O	OOOOOOOO
mO_341	409	456	gCOX3(130-168)	O	O	O	O	O	O	O	O	OOOOOOOO
mO_341	667	714	non-canonical	O	O	O	O	O	O	O	O	OOOOOOOO
mO_342	249	287	non-canonical	O	O	O	O	O	O	O	O	OOOOOOOO
mO_342	402	450	gND7(561-613)	O	O	O	O	O	O	O	O	OOOOOOOO
mO_342	642	689	gCOX3(552-594)	O	O	O	O	O	O	O	O	OOOOOOOO
mO_343	258	305	non-canonical	O	O	O	O	O	O	O	O	OOOOOOOO
mO_343	440	483	gCR4(142-182)	O	O	O	O	O	O	O	O	OOOOOOOO
mO_343	664	713	gA6(292-341)	O	O	O	O	O	O	O	O	OOOOOOOO
mO_344	217	261	gND8(126-169)	O	O	O	O	O	O	O	O	OOOOOOOO
mO_344	416	461	gA6(534-581)	O	O	O	O	O	O	O	O	OOOOOOOO
mO_344	618	668	gA6(208-232)	O	O	O	O	O	O	O	N	OOOOOOON
mO_344	771	819	gCOX3(556-600)	O	O	O	O	O	O	O	O	OOOOOOOO
mO_345	260	295	gCOX3(741-767)	O	O	O	O	O	O	O	O	OOOOOOOO
mO_345	423	468	gA6v1(750-793)	O	O	O	O	O	O	O	O	OOOOOOOO
mO_345	662	711	gA6(661-706)	O	O	O	O	O	O	O	O	OOOOOOOO
mO_346	258	306	gA6(247-286)	O	O	O	O	O	O	O	O	OOOOOOOO
mO_346	412	459	non-canonical	O	O	O	N	O	O	O	N	OOONOOON
mO_346	680	727	gND7(361-398)	O	O	O	N	O	O	O	O	OOONOOOO
mO_346	836	879	gND7(875-914)	O	O	O	O	O	O	O	O	OOOOOOOO
mO_347	250	298	non-canonical	O	O	O	O	O	O	O	O	OOOOOOOO
mO_347	404	448	non-canonical	O	O	O	O	O	O	O	O	OOOOOOOO
mO_347	687	733	gND8(158-198)	O	O	O	O	O	O	O	O	OOOOOOOO
mO_348	201	247	gCR3(45-69)	O	O	O	O	O	O	O	O	OOOOOOOO
mO_348	357	404	gA6(702-739)	O	O	O	O	O	O	O	O	OOOOOOOO
mO_348	719	768	gA6(559-615)	O	O	O	O	O	O	O	O	OOOOOOOO
mO_349	265	312	gND8(60-105)	O	O	O	O	O	O	O	O	OOOOOOOO
mO_349	421	468	non-canonical	O	O	O	O	O	O	O	O	OOOOOOOO
mO_349	714	766	gND7(379-423)	O	O	O	O	O	O	O	O	OOOOOOOO
mO_350	228	272	gND8(291-331)	O	O	O	O	O	O	O	O	OOOOOOOO
mO_350	377	427	gCR4(176-216)	O	O	O	O	O	O	O	O	OOOOOOOO
mO_350	663	710	gND7(810-851)	O	O	O	O	O	O	O	O	OOOOOOOO
mO_351	197	240	gA6(495-519)	O	O	N	O	O	O	N	O	OONOOONO
mO_351	350	394	gND8(95-137)	O	O	N	O	O	O	N	O	OONOOONO
mO_351	727	771	gND8(267-305)	O	O	N	O	O	O	N	O	OONOOONO
mO_352	221	268	gCR3(192-230)	O	O	O	O	O	O	O	O	OOOOOOOO
mO_352	391	442	gND8v1(438-470)	O	O	O	O	O	O	O	O	OOOOOOOO
mO_352	391	442	gND8v2(437-469)	O	O	O	O	O	O	O	O	OOOOOOOO
mO_352	640	686	gND7(771-822)	O	O	O	O	O	O	O	O	OOOOOOOO
mO_353	261	306	gND9(462-502)	O	O	O	O	O	O	O	O	OOOOOOOO
mO_353	413	460	gND3(94-140)	O	O	O	O	O	O	O	O	OOOOOOOO
mO_353	562	610	gA6(161-204)	O	O	O	O	O	O	O	O	OOOOOOOO
mO_353	763	807	gND8(352-376)	O	O	O	O	O	O	O	O	OOOOOOOO
mO_354	220	268	non-canonical	O	O	O	O	O	O	O	O	OOOOOOOO
mO_354	415	463	gND7(911-964)	O	O	O	O	O	O	O	O	OOOOOOOO
mO_354	686	732	gND9(404-444)	O	O	O	O	O	O	O	O	OOOOOOOO
mO_355	204	253	gA6(478-519)	O	O	O	O	O	O	O	O	OOOOOOOO
mO_355	356	405	gND8(94-136)	O	O	O	O	O	O	O	O	OOOOOOOO
mO_355	719	767	gND8(267-305)	O	O	O	O	O	O	O	O	OOOOOOOO
mO_356	420	468	gCR4(414-460)	O	O	O	O	O	O	O	O	OOOOOOOO
mO_356	612	658	gND9(267-312)	O	O	O	O	O	O	O	O	OOOOOOOO
mO_357	258	298	gCR3(158-200)	O	O	N	O	O	O	N	O	OONOOONO
mO_357	414	460	gCOX3(805-848)	O	O	N	O	N	O	N	O	OONONONO
mO_357	664	708	gCR4(203-245)	O	O	N	O	O	O	N	O	OONOOONO
mO_358	255	301	non-canonical	O	O	O	O	O	O	O	O	OOOOOOOO
mO_358	413	457	gND7(470-510)	O	O	O	O	O	O	O	O	OOOOOOOO
mO_358	784	830	gCOX3(24-63)	O	O	O	O	O	O	O	O	OOOOOOOO
mO_359	248	294	gCOX3(103-139)	O	O	O	O	O	O	O	O	OOOOOOOO
mO_359	435	481	gCR4(429-469)	O	O	O	O	O	O	O	O	OOOOOOOO
mO_359	664	711	gND7(528-573)	O	O	O	O	O	O	O	O	OOOOOOOO
mO_360	242	290	gCOX3(145-192)	O	O	O	O	O	O	O	O	OOOOOOOO
mO_360	420	465	gCOX3(118-160)	O	O	O	O	O	O	O	O	OOOOOOOO
mO_360	622	668	gA6(86-130)	O	O	O	O	O	O	O	O	OOOOOOOO
mO_361	249	291	gCOX3(210-255)	O	O	O	O	O	O	O	O	OOOOOOOO
mO_361	406	455	non-canonical	O	O	O	O	O	O	O	O	OOOOOOOO
mO_361	610	656	gA6(162-207)	O	O	O	O	O	O	O	O	OOOOOOOO
mO_361	777	827	gND7(1026-1071)	O	O	O	O	O	O	O	N	OOOOOOON
mO_362	415	445	gND7(591-633)	O	O	N	O	O	O	N	O	OONOOONO
mO_362	622	669	gCOX3(177-220)	O	O	N	O	O	O	N	O	OONOOONO
mO_363	263	311	gCR3(152-194)	O	O	O	O	O	O	O	N	OOOOOOON
mO_363	423	470	gCOX3(768-813)	O	O	O	O	O	O	O	O	OOOOOOOO
mO_363	687	733	non-canonical	O	O	O	O	O	O	O	N	OOOOOOON
mO_364	429	474	gND7(497-539)	O	O	O	O	O	O	O	O	OOOOOOOO
mO_364	821	868	gCR3(55-93)	O	O	O	O	O	O	O	O	OOOOOOOO
mO_365	263	308	gND9(463-504)	O	O	O	O	O	O	O	O	OOOOOOOO
mO_365	414	464	gND3(90-136)	O	O	O	O	O	O	O	O	OOOOOOOO
mO_365	562	609	non-canonical	O	O	O	O	O	O	O	O	OOOOOOOO
mO_365	774	817	gND8v2(355-390)	O	O	O	O	O	O	O	O	OOOOOOOO
mO_366	262	308	gND7(239-270)	O	O	O	O	O	O	O	O	OOOOOOOO
mO_366	434	476	gND7(279-313)	O	O	O	O	O	O	O	O	OOOOOOOO
mO_366	629	676	gCR3(226-276)	O	O	O	O	O	O	O	O	OOOOOOOO
mO_367	268	311	gND8(186-227)	O	O	O	O	O	O	O	O	OOOOOOOO
mO_367	704	748	non-canonical	O	O	O	O	O	O	O	O	OOOOOOOO
mO_368	407	456	gRPS12(88-131)	O	O	O	O	O	O	O	O	OOOOOOOO
mO_368	689	736	gND3(340-378)	O	O	O	O	O	O	O	O	OOOOOOOO
mO_369	253	302	non-canonical	O	O	O	O	O	O	O	O	OOOOOOOO
mO_369	408	454	gND9(97-130)	O	O	O	O	O	O	O	O	OOOOOOOO
mO_369	672	718	gCOX3(229-276)	O	O	O	O	O	O	O	O	OOOOOOOO
mO_370	204	248	gA6(479-519)	O	O	O	O	O	O	O	O	OOOOOOOO
mO_370	361	410	gND8(94-136)	O	O	O	O	O	O	O	O	OOOOOOOO
mO_370	721	765	gND8(267-305)	O	O	O	O	O	O	O	O	OOOOOOOO
mO_371	395	442	gND8v1(432-470)	O	O	O	O	O	O	O	O	OOOOOOOO
mO_371	395	442	gND8v2(431-469)	O	O	O	O	O	O	O	O	OOOOOOOO
mO_371	656	703	gND7(778-821)	O	O	O	O	O	O	O	O	OOOOOOOO
mO_371	824	880	gND7(92-121)	O	O	O	O	O	O	O	O	OOOOOOOO
mO_372	222	269	gCOX3(427-470)	O	O	O	O	O	O	O	O	OOOOOOOO
mO_372	421	468	gCOX3(462-512)	O	O	O	O	O	O	O	O	OOOOOOOO
mO_372	714	760	gA6(65-105)	O	O	O	O	O	O	O	O	OOOOOOOO
mO_373	390	431	non-canonical	O	O	O	O	O	O	O	O	OOOOOOOO
mO_373	673	721	non-canonical	O	O	O	O	O	O	O	O	OOOOOOOO
mO_373	838	884	gCOX3(837-880)	O	O	O	O	O	O	O	O	OOOOOOOO
mO_374	276	329	non-canonical	O	N	N	O	O	O	O	O	ONNOOOOO
mO_374	480	527	gA6(214-257)	O	O	O	O	O	O	O	O	OOOOOOOO
mO_374	636	681	gA6(135-185)	O	O	O	O	O	O	O	O	OOOOOOOO
mO_375	249	293	gND9(571-610)	O	O	O	O	O	O	O	O	OOOOOOOO
mO_375	410	458	gCOX3(102-140)	O	O	O	O	O	O	O	O	OOOOOOOO
mO_375	645	693	gND8(269-302)	O	O	O	O	O	O	O	O	OOOOOOOO
mO_376	196	242	gCOX3(603-641)	O	O	O	O	O	O	O	O	OOOOOOOO
mO_376	431	476	gND7(1068-1113)	O	O	O	O	O	O	O	O	OOOOOOOO
mO_376	634	682	gND7(33-72)	O	O	O	O	O	O	O	O	OOOOOOOO
mO_376	816	863	gND3(187-230)	O	O	O	O	O	O	O	O	OOOOOOOO
mO_377	265	313	gA6(109-155)	O	O	O	O	O	O	O	O	OOOOOOOO
mO_377	417	464	gND8(199-241)	O	O	O	O	O	O	O	O	OOOOOOOO
mO_377	630	677	gCR4(293-336)	O	O	O	O	O	O	O	O	OOOOOOOO
mO_378	253	300	gCR4(385-419)	O	O	O	O	O	O	O	O	OOOOOOOO
mO_378	423	468	gND8v1(433-458)	O	O	O	O	O	O	O	O	OOOOOOOO
mO_378	423	468	gND8v2(432-457)	O	O	O	O	O	O	O	O	OOOOOOOO
mO_378	640	689	non-canonical	O	O	O	O	O	O	O	O	OOOOOOOO
mO_378	800	845	gND7(1033-1075)	O	O	O	O	O	O	O	N	OOOOOOON
mO_379	260	300	gCOX3(215-255)	O	O	O	O	O	O	O	O	OOOOOOOO
mO_379	417	460	gND7(590-636)	O	O	O	O	O	O	O	O	OOOOOOOO
mO_379	623	669	gCOX3(178-221)	O	O	O	O	O	O	O	O	OOOOOOOO
mO_380	499	520	non-canonical	O	O	N	O	O	O	N	O	OONOOONO
mO_380	707	749	gA6(445-495)	O	O	N	O	O	O	N	O	OONOOONO
mO_381	210	255	gCOX3(431-471)	O	O	N	O	O	O	O	O	OONOOOOO
mO_381	624	669	gCOX3(235-277)	O	O	N	O	O	O	N	O	OONOOONO
mO_382	383	430	non-canonical	O	O	O	O	O	O	O	N	OOOOOOON
mO_382	630	676	gND3(156-183)	O	O	O	O	O	O	O	O	OOOOOOOO
mO_383	480	527	gA6(214-257)	O	O	O	O	O	O	O	O	OOOOOOOO
mO_383	636	681	gA6(135-181)	O	O	O	O	O	O	O	O	OOOOOOOO
mO_384	246	289	gA6(107-155)	O	N	N	O	N	O	N	O	ONNONONO
mO_384	405	450	gND8(199-242)	O	O	O	O	O	O	O	O	OOOOOOOO
mO_384	616	666	gCR4(293-336)	O	O	O	O	O	O	O	O	OOOOOOOO
mO_385	248	281	gCOX3(152-193)	O	O	N	O	O	N	N	N	OONOONNN
mO_385	445	492	gND7(670-709)	O	O	N	O	O	O	N	O	OONOOONO
mO_385	656	702	gND7(527-568)	O	O	N	O	O	O	N	O	OONOOONO
mO_386	221	269	gND8(203-249)	O	O	O	O	O	O	O	N	OOOOOOON
mO_386	375	424	gCR3(212-257)	O	O	O	O	O	O	O	O	OOOOOOOO
mO_386	653	699	gND9(238-282)	O	O	O	O	O	O	O	O	OOOOOOOO
mO_387	260	305	gA6(247-285)	O	O	O	O	O	O	O	O	OOOOOOOO
mO_387	416	460	gCR4(443-471)	O	O	O	O	O	O	O	O	OOOOOOOO
mO_387	699	746	gND9(269-310)	O	O	O	O	O	O	O	O	OOOOOOOO
mO_388	273	320	gCR3(101-139)	O	O	O	O	O	O	O	O	OOOOOOOO
mO_388	423	469	non-canonical	O	O	O	O	O	O	O	O	OOOOOOOO
mO_388	629	680	gA6(351-398)	O	O	O	O	O	O	O	O	OOOOOOOO
mO_388	795	842	gND7(1033-1069)	O	O	O	O	O	O	O	O	OOOOOOOO
mO_389	208	256	gND9(553-592)	O	O	O	O	O	O	O	O	OOOOOOOO
mO_389	434	483	gND9(428-474)	O	O	O	O	O	O	O	O	OOOOOOOO
mO_389	720	769	non-canonical	O	O	O	O	O	O	O	O	OOOOOOOO
mO_390	608	653	non-canonical	O	O	O	O	O	O	O	O	OOOOOOOO
mO_391	226	263	non-canonical	O	O	O	O	O	O	O	O	OOOOOOOO
mO_391	377	424	gND7(987-1015)	O	O	O	O	O	O	O	O	OOOOOOOO
mO_391	666	710	non-canonical	O	O	O	O	O	O	O	N	OOOOOOON
mO_391	816	864	non-canonical	O	O	O	O	O	O	O	O	OOOOOOOO

## Sheet: sorted by barcode
Supplementary Table S3. Minicircles with 'high-confidence' gRNA genes.
Depth values for sense (F) or antisense (R) reads were extracted from the re-indexed bam files using samtools v1.3. 'Expressed' gRNAs (O) were identified as peaks within each sample set where read depth per nucleotide exceeded a subjectively assigned cut-off of 0.025% of total read depth. Read depth below the cut-off is indicated by 'N'. Listed are only gRNA genes expressed in BSF+PCF replicate 1…
Minicircle	Start	Stop	Annotation	BSF + PCF, replicate 1_F	BSF + PCF, replicate 2_F	BSF, replicate 2_F	PCF, replicate 2_F	BSF + PCF, replicate 1_R	BSF + PCF, replicate 2_R	BSF, replicate 2_R	PCF, replicate 2_R	Barcode
mO_002	671	719	gND9(238-285)	O	O	O	O	O	O	O	O	OOOOOOOO
mO_003	392	433	non-canonical	O	O	O	O	O	O	O	O	OOOOOOOO
mO_003	673	724	non-canonical	O	O	O	O	O	O	O	O	OOOOOOOO
mO_004	368	414	gND7(111-155)	O	O	O	O	O	O	O	O	OOOOOOOO
mO_004	657	705	gRPS12(187-237)	O	O	O	O	O	O	O	O	OOOOOOOO
mO_004	817	863	gND8v1(519-562)	O	O	O	O	O	O	O	O	OOOOOOOO
mO_004	817	863	gND8v2(517-560)	O	O	O	O	O	O	O	O	OOOOOOOO
mO_005	418	465	gA6(691-741)	O	O	O	O	O	O	O	O	OOOOOOOO
mO_005	721	759	gND7(387-428)	O	O	O	O	O	O	O	O	OOOOOOOO
mO_006	402	450	gCOX3(790-822)	O	O	O	O	O	O	O	O	OOOOOOOO
mO_006	656	703	gCOX3(182-225)	O	O	O	O	O	O	O	O	OOOOOOOO
mO_006	821	866	gND3(275-318)	O	O	O	O	O	O	O	O	OOOOOOOO
mO_007	254	295	non-canonical	O	O	O	O	O	O	O	O	OOOOOOOO
mO_007	656	701	gCOX3(197-227)	O	O	O	O	O	O	O	O	OOOOOOOO
mO_007	822	866	gND3(279-315)	O	O	O	O	O	O	O	O	OOOOOOOO
mO_008	384	432	gND8(203-249)	O	O	O	O	O	O	O	O	OOOOOOOO
mO_008	609	656	non-canonical	O	O	O	O	O	O	O	O	OOOOOOOO
mO_010	249	298	gA6(598-645)	O	O	O	O	O	O	O	O	OOOOOOOO
mO_010	407	455	gCOX3(130-169)	O	O	O	O	O	O	O	O	OOOOOOOO
mO_010	665	709	gND9(376-416)	O	O	O	O	O	O	O	O	OOOOOOOO
mO_011	230	275	gND8(317-343)	O	O	O	O	O	O	O	O	OOOOOOOO
mO_011	387	436	gND9(315-364)	O	O	O	O	O	O	O	O	OOOOOOOO
mO_011	630	678	gRPS12(189-233)	O	O	O	O	O	O	O	O	OOOOOOOO
mO_012	423	467	gND9(430-474)	O	O	O	O	O	O	O	O	OOOOOOOO
mO_012	610	657	gND7(615-660)	O	O	O	O	O	O	O	O	OOOOOOOO
mO_013	657	703	gRPS12(62-101)	O	O	O	O	O	O	O	O	OOOOOOOO
mO_013	810	848	gA6(266-304)	O	O	O	O	O	O	O	O	OOOOOOOO
mO_014	271	315	gND8(236-275)	O	O	O	O	O	O	O	O	OOOOOOOO
mO_014	427	470	gCR3(31-65)	O	O	O	O	O	O	O	O	OOOOOOOO
mO_014	777	822	gCOX3(34-63)	O	O	O	O	O	O	O	O	OOOOOOOO
mO_015	239	285	gCOX3(528-566)	O	O	O	O	O	O	O	O	OOOOOOOO
mO_015	670	716	gND7(839-882)	O	O	O	O	O	O	O	O	OOOOOOOO
mO_015	823	874	gND7(308-351)	O	O	O	O	O	O	O	O	OOOOOOOO
mO_016	254	300	gRPS12(117-153)	O	O	O	O	O	O	O	O	OOOOOOOO
mO_016	408	457	gCOX3(120-168)	O	O	O	O	O	O	O	O	OOOOOOOO
mO_016	680	726	gND7(131-159)	O	O	O	O	O	O	O	O	OOOOOOOO
mO_018	238	282	gCOX3(147-182)	O	O	O	O	O	O	O	O	OOOOOOOO
mO_018	420	458	gND7(478-515)	O	O	O	O	O	O	O	O	OOOOOOOO
mO_018	623	671	gND8(326-368)	O	O	O	O	O	O	O	O	OOOOOOOO
mO_019	219	266	gCOX3(499-537)	O	O	O	O	O	O	O	O	OOOOOOOO
mO_019	406	453	non-canonical	O	O	O	O	O	O	O	O	OOOOOOOO
mO_019	677	727	gND3(336-378)	O	O	O	O	O	O	O	O	OOOOOOOO
mO_021	257	304	gCR3(156-199)	O	O	O	O	O	O	O	O	OOOOOOOO
mO_021	410	458	gCOX3(807-850)	O	O	O	O	O	O	O	O	OOOOOOOO
mO_021	684	730	gCR4(203-245)	O	O	O	O	O	O	O	O	OOOOOOOO
mO_022	221	267	gCOX3(614-641)	O	O	O	O	O	O	O	O	OOOOOOOO
mO_022	406	450	non-canonical	O	O	O	O	O	O	O	O	OOOOOOOO
mO_022	639	684	gND7(841-884)	O	O	O	O	O	O	O	O	OOOOOOOO
mO_022	792	838	gND7(1102-1141)	O	O	O	O	O	O	O	O	OOOOOOOO
mO_023	244	279	gA6(102-151)	O	O	O	O	O	O	O	O	OOOOOOOO
mO_023	399	447	gND8(199-241)	O	O	O	O	O	O	O	O	OOOOOOOO
mO_024	271	315	gRPS12(282-321)	O	O	O	O	O	O	O	O	OOOOOOOO
mO_024	426	473	gCOX3(460-510)	O	O	O	O	O	O	O	O	OOOOOOOO
mO_024	704	752	non-canonical	O	O	O	O	O	O	O	O	OOOOOOOO
mO_025	250	297	gCR3(158-200)	O	O	O	O	O	O	O	O	OOOOOOOO
mO_025	406	454	gCOX3(814-845)	O	O	O	O	O	O	O	O	OOOOOOOO
mO_025	656	701	gCR4(203-242)	O	O	O	O	O	O	O	O	OOOOOOOO
mO_026	243	288	gCOX3(109-147)	O	O	O	O	O	O	O	O	OOOOOOOO
mO_026	403	447	non-canonical	O	O	O	O	O	O	O	O	OOOOOOOO
mO_026	718	766	gCOX3(239-287)	O	O	O	O	O	O	O	O	OOOOOOOO
mO_028	225	273	non-canonical	O	O	O	O	O	O	O	O	OOOOOOOO
mO_028	422	470	gCOX3(466-508)	O	O	O	O	O	O	O	O	OOOOOOOO
mO_028	701	747	gA6(65-105)	O	O	O	O	O	O	O	O	OOOOOOOO
mO_029	239	284	non-canonical	O	O	O	O	O	O	O	O	OOOOOOOO
mO_029	406	453	gA6(407-447)	O	O	O	O	O	O	O	O	OOOOOOOO
mO_029	618	663	gND7(455-494)	O	O	O	O	O	O	O	O	OOOOOOOO
mO_030	187	234	gND8v2(377-403)	O	O	O	O	O	O	O	O	OOOOOOOO
mO_030	434	484	gCR4(456-495)	O	O	O	O	O	O	O	O	OOOOOOOO
mO_030	649	695	gA6(357-392)	O	O	O	O	O	O	O	O	OOOOOOOO
mO_031	237	283	gCR4(349-395)	O	O	O	O	O	O	O	O	OOOOOOOO
mO_031	397	441	gND7(1025-1066)	O	O	O	O	O	O	O	O	OOOOOOOO
mO_031	621	665	gCR4(290-327)	O	O	O	O	O	O	O	O	OOOOOOOO
mO_032	612	657	gND7(842-884)	O	O	O	O	O	O	O	O	OOOOOOOO
mO_033	268	311	gCR3(111-137)	O	O	O	O	O	O	O	O	OOOOOOOO
mO_033	420	468	gND8v2(491-531)	O	O	O	O	O	O	O	O	OOOOOOOO
mO_033	624	673	gA6(354-397)	O	O	O	O	O	O	O	O	OOOOOOOO
mO_033	790	837	gND7(1034-1072)	O	O	O	O	O	O	O	O	OOOOOOOO
mO_034	282	327	non-canonical	O	O	O	O	O	O	O	O	OOOOOOOO
mO_034	434	481	gCOX3(120-158)	O	O	O	O	O	O	O	O	OOOOOOOO
mO_034	665	711	gND7(114-160)	O	O	O	O	O	O	O	O	OOOOOOOO
mO_035	654	701	gRPS12(55-97)	O	O	O	O	O	O	O	O	OOOOOOOO
mO_036	413	451	gA6(619-651)	O	O	O	O	O	O	O	O	OOOOOOOO
mO_036	669	717	non-canonical	O	O	O	O	O	O	O	O	OOOOOOOO
mO_036	819	866	gND7(872-912)	O	O	O	O	O	O	O	O	OOOOOOOO
mO_037	389	433	non-canonical	O	O	O	O	O	O	O	O	OOOOOOOO
mO_037	668	715	gCR3(84-120)	O	O	O	O	O	O	O	O	OOOOOOOO
mO_038	402	449	gCOX3(129-158)	O	O	O	O	O	O	O	O	OOOOOOOO
mO_038	629	674	non-canonical	O	O	O	O	O	O	O	O	OOOOOOOO
mO_038	784	831	non-canonical	O	O	O	O	O	O	O	O	OOOOOOOO
mO_040	438	485	gCOX3(789-818)	O	O	O	O	O	O	O	O	OOOOOOOO
mO_040	676	721	gND7(116-157)	O	O	O	O	O	O	O	O	OOOOOOOO
mO_041	208	248	non-canonical	O	O	O	O	O	O	O	O	OOOOOOOO
mO_041	356	403	gND8(94-135)	O	O	O	O	O	O	O	O	OOOOOOOO
mO_042	374	420	gND9(57-99)	O	O	O	O	O	O	O	O	OOOOOOOO
mO_042	666	711	non-canonical	O	O	O	O	O	O	O	O	OOOOOOOO
mO_044	377	421	gND7(330-373)	O	O	O	O	O	O	O	O	OOOOOOOO
mO_044	666	713	gND7(140-183)	O	O	O	O	O	O	O	O	OOOOOOOO
mO_045	379	425	gRPS12(90-126)	O	O	O	O	O	O	O	O	OOOOOOOO
mO_045	626	676	gND3(155-201)	O	O	O	O	O	O	O	O	OOOOOOOO
mO_046	262	305	gCR3(125-163)	O	O	O	O	O	O	O	O	OOOOOOOO
mO_046	661	707	gCOX3(742-788)	O	O	O	O	O	O	O	O	OOOOOOOO
mO_047	256	304	gCOX3(301-336)	O	O	O	O	O	O	O	O	OOOOOOOO
mO_048	240	288	gCOX3(428-472)	O	O	O	O	O	O	O	O	OOOOOOOO
mO_048	425	471	non-canonical	O	O	O	O	O	O	O	O	OOOOOOOO
mO_048	696	743	gA6(65-107)	O	O	O	O	O	O	O	O	OOOOOOOO
mO_049	436	477	gND7(1187-1226)	O	O	O	O	O	O	O	O	OOOOOOOO
mO_049	797	843	gND9(525-568)	O	O	O	O	O	O	O	O	OOOOOOOO
mO_050	226	272	gA6(382-425)	O	O	O	O	O	O	O	O	OOOOOOOO
mO_050	426	472	gCOX3(338-378)	O	O	O	O	O	O	O	O	OOOOOOOO
mO_050	721	771	non-canonical	O	O	O	O	O	O	O	O	OOOOOOOO
mO_052	225	271	non-canonical	O	O	O	O	O	O	O	O	OOOOOOOO
mO_052	408	453	gCR4(456-498)	O	O	O	O	O	O	O	O	OOOOOOOO
mO_052	650	697	gND8v1(459-506)	O	O	O	O	O	O	O	O	OOOOOOOO
mO_052	650	697	gND8v2(458-505)	O	O	O	O	O	O	O	O	OOOOOOOO
mO_053	260	305	gND9(296-339)	O	O	O	O	O	O	O	O	OOOOOOOO
mO_053	415	457	gND7(499-541)	O	O	O	O	O	O	O	O	OOOOOOOO
mO_053	679	728	gND8(265-308)	O	O	O	O	O	O	O	O	OOOOOOOO
mO_054	211	258	gCR3(123-167)	O	O	O	O	O	O	O	O	OOOOOOOO
mO_054	413	458	gA6(626-665)	O	O	O	O	O	O	O	O	OOOOOOOO
mO_054	623	668	gND7(714-753)	O	O	O	O	O	O	O	O	OOOOOOOO
mO_054	776	827	gCOX3(558-605)	O	O	O	O	O	O	O	O	OOOOOOOO
mO_055	400	448	gA6(135-179)	O	O	O	O	O	O	O	O	OOOOOOOO
mO_055	745	790	non-canonical	O	O	O	O	O	O	O	O	OOOOOOOO
mO_057	429	476	gND7(1022-1066)	O	O	O	O	O	O	O	O	OOOOOOOO
mO_058	445	489	gND7(681-711)	O	O	O	O	O	O	O	O	OOOOOOOO
mO_058	626	673	gND7(729-777)	O	O	O	O	O	O	O	O	OOOOOOOO
mO_059	208	252	non-canonical	O	O	O	O	O	O	O	O	OOOOOOOO
mO_059	403	448	gND9(431-465)	O	O	O	O	O	O	O	O	OOOOOOOO
mO_060	208	253	gA6(244-289)	O	O	O	O	O	O	O	O	OOOOOOOO
mO_060	368	414	non-canonical	O	O	O	O	O	O	O	O	OOOOOOOO
mO_060	507	548	gCR4(264-302)	O	O	O	O	O	O	O	O	OOOOOOOO
mO_060	650	697	gND3(124-162)	O	O	O	O	O	O	O	O	OOOOOOOO
mO_060	815	861	gND7(390-432)	O	O	O	O	O	O	O	O	OOOOOOOO
mO_061	205	250	gRPS12(121-163)	O	O	O	O	O	O	O	O	OOOOOOOO
mO_061	364	412	gRPS12(146-196)	O	O	O	O	O	O	O	O	OOOOOOOO
mO_061	588	631	gA6(653-695)	O	O	O	O	O	O	O	O	OOOOOOOO
mO_061	741	787	gND8(161-199)	O	O	O	O	O	O	O	O	OOOOOOOO
mO_062	424	469	gND7(1025-1065)	O	O	O	O	O	O	O	O	OOOOOOOO
mO_063	407	456	gCR4(414-463)	O	O	O	O	O	O	O	O	OOOOOOOO
mO_063	749	795	gND7(1048-1091)	O	O	O	O	O	O	O	O	OOOOOOOO
mO_064	219	267	gRPS12(185-228)	O	O	O	O	O	O	O	O	OOOOOOOO
mO_064	384	432	gND7(100-129)	O	O	O	O	O	O	O	O	OOOOOOOO
mO_065	230	276	gCOX3(711-746)	O	O	O	O	O	O	O	O	OOOOOOOO
mO_065	388	433	gND3(214-257)	O	O	O	O	O	O	O	O	OOOOOOOO
mO_065	625	666	non-canonical	O	O	O	O	O	O	O	O	OOOOOOOO
mO_067	386	433	gCOX3(318-365)	O	O	O	O	O	O	O	O	OOOOOOOO
mO_067	386	433	gND3(390-426)	O	O	O	O	O	O	O	O	OOOOOOOO
mO_067	610	656	gCOX3(889-936)	O	O	O	O	O	O	O	O	OOOOOOOO
mO_069	427	475	gND7(1071-1116)	O	O	O	O	O	O	O	O	OOOOOOOO
mO_069	680	728	gND7(120-160)	O	O	O	O	O	O	O	O	OOOOOOOO
mO_070	424	472	gCR4(324-371)	O	O	O	O	O	O	O	O	OOOOOOOO
mO_070	744	790	gND7(309-350)	O	O	O	O	O	O	O	O	OOOOOOOO
mO_071	199	246	gCOX3(519-565)	O	O	O	O	O	O	O	O	OOOOOOOO
mO_071	422	469	gND7(667-711)	O	O	O	O	O	O	O	O	OOOOOOOO
mO_071	669	716	non-canonical	O	O	O	O	O	O	O	O	OOOOOOOO
mO_074	225	265	non-canonical	O	O	O	O	O	O	O	O	OOOOOOOO
mO_074	574	618	gND8v1(401-434)	O	O	O	O	O	O	O	O	OOOOOOOO
mO_074	574	618	gND8v2(400-433)	O	O	O	O	O	O	O	O	OOOOOOOO
mO_074	788	833	gND9(491-532)	O	O	O	O	O	O	O	O	OOOOOOOO
mO_075	382	430	non-canonical	O	O	O	O	O	O	O	O	OOOOOOOO
mO_075	679	725	gND7(919-960)	O	O	O	O	O	O	O	O	OOOOOOOO
mO_076	220	265	gND8(123-150)	O	O	O	O	O	O	O	O	OOOOOOOO
mO_076	380	426	gCOX3(349-393)	O	O	O	O	O	O	O	O	OOOOOOOO
mO_076	628	674	gCOX3(258-299)	O	O	O	O	O	O	O	O	OOOOOOOO
mO_077	378	427	gND9(60-100)	O	O	O	O	O	O	O	O	OOOOOOOO
mO_077	682	726	gND7(1102-1146)	O	O	O	O	O	O	O	O	OOOOOOOO
mO_079	246	290	gND8(186-226)	O	O	O	O	O	O	O	O	OOOOOOOO
mO_079	424	468	gND7(279-320)	O	O	O	O	O	O	O	O	OOOOOOOO
mO_079	623	670	gCR3(226-274)	O	O	O	O	O	O	O	O	OOOOOOOO
mO_080	385	431	gRPS12(233-266)	O	O	O	O	O	O	O	O	OOOOOOOO
mO_080	763	812	gCOX3(666-709)	O	O	O	O	O	O	O	O	OOOOOOOO
mO_081	235	277	gCOX3(494-535)	O	O	O	O	O	O	O	O	OOOOOOOO
mO_081	659	701	non-canonical	O	O	O	O	O	O	O	O	OOOOOOOO
mO_082	347	392	gCOX3(868-909)	O	O	O	O	O	O	O	O	OOOOOOOO
mO_083	642	690	non-canonical	O	O	O	O	O	O	O	O	OOOOOOOO
mO_084	408	456	gCOX3(124-169)	O	O	O	O	O	O	O	O	OOOOOOOO
mO_084	818	866	gND9(489-533)	O	O	O	O	O	O	O	O	OOOOOOOO
mO_085	236	279	gCR4(384-426)	O	O	O	O	O	O	O	O	OOOOOOOO
mO_085	402	448	non-canonical	O	O	O	O	O	O	O	O	OOOOOOOO
mO_085	797	842	gND7(1035-1072)	O	O	O	O	O	O	O	O	OOOOOOOO
mO_086	468	514	gCOX3(528-566)	O	O	O	O	O	O	O	O	OOOOOOOO
mO_086	778	823	gRPS12(29-71)	O	O	O	O	O	O	O	O	OOOOOOOO
mO_087	234	279	non-canonical	O	O	O	O	O	O	O	O	OOOOOOOO
mO_087	384	431	gA6(32-60)	O	O	O	O	O	O	O	O	OOOOOOOO
mO_087	642	687	non-canonical	O	O	O	O	O	O	O	O	OOOOOOOO
mO_088	397	442	gND8(92-135)	O	O	O	O	O	O	O	O	OOOOOOOO
mO_088	757	801	gND8(267-302)	O	O	O	O	O	O	O	O	OOOOOOOO
mO_089	393	436	non-canonical	O	O	O	O	O	O	O	O	OOOOOOOO
mO_089	664	705	non-canonical	O	O	O	O	O	O	O	O	OOOOOOOO
mO_089	825	870	gCOX3(837-873)	O	O	O	O	O	O	O	O	OOOOOOOO
mO_090	218	267	gCR3(125-168)	O	O	O	O	O	O	O	O	OOOOOOOO
mO_090	412	458	gA6(628-661)	O	O	O	O	O	O	O	O	OOOOOOOO
mO_090	619	667	gA6(559-604)	O	O	O	O	O	O	O	O	OOOOOOOO
mO_091	425	471	gRPS12(224-264)	O	O	O	O	O	O	O	O	OOOOOOOO
mO_091	768	813	gND9(491-530)	O	O	O	O	O	O	O	O	OOOOOOOO
mO_092	250	294	gA6(108-151)	O	O	O	O	O	O	O	O	OOOOOOOO
mO_092	405	437	non-canonical	O	O	O	O	O	O	O	O	OOOOOOOO
mO_093	227	273	gND8(328-367)	O	O	O	O	O	O	O	O	OOOOOOOO
mO_093	384	432	non-canonical	O	O	O	O	O	O	O	O	OOOOOOOO
mO_094	234	278	non-canonical	O	O	O	O	O	O	O	O	OOOOOOOO
mO_094	418	455	gND7(477-517)	O	O	O	O	O	O	O	O	OOOOOOOO
mO_094	635	681	gND8(328-364)	O	O	O	O	O	O	O	O	OOOOOOOO
mO_094	785	831	non-canonical	O	O	O	O	O	O	O	O	OOOOOOOO
mO_095	178	221	non-canonical	O	O	O	O	O	O	O	O	OOOOOOOO
mO_095	435	481	gND7(1186-1229)	O	O	O	O	O	O	O	O	OOOOOOOO
mO_098	226	274	gCOX3(614-658)	O	O	O	O	O	O	O	O	OOOOOOOO
mO_098	412	457	gA6(413-447)	O	O	O	O	O	O	O	O	OOOOOOOO
mO_098	785	832	gND7(1105-1146)	O	O	O	O	O	O	O	O	OOOOOOOO
mO_099	417	462	gA6(413-452)	O	O	O	O	O	O	O	O	OOOOOOOO
mO_099	631	683	gND7(844-879)	O	O	O	O	O	O	O	O	OOOOOOOO
mO_099	784	831	gND7(1105-1146)	O	O	O	O	O	O	O	O	OOOOOOOO
mO_100	255	301	gCOX3(387-427)	O	O	O	O	O	O	O	O	OOOOOOOO
mO_100	424	472	gCOX3(340-386)	O	O	O	O	O	O	O	O	OOOOOOOO
mO_100	639	682	gCR4(384-423)	O	O	O	O	O	O	O	O	OOOOOOOO
mO_101	200	244	gND9(557-589)	O	O	O	O	O	O	O	O	OOOOOOOO
mO_101	429	473	non-canonical	O	O	O	O	O	O	O	O	OOOOOOOO
mO_101	709	756	gCR3(43-84)	O	O	O	O	O	O	O	O	OOOOOOOO
mO_102	211	251	gCR4(469-518)	O	O	O	O	O	O	O	O	OOOOOOOO
mO_102	356	402	gCOX3(866-908)	O	O	O	O	O	O	O	O	OOOOOOOO
mO_102	637	679	gCOX3(71-101)	O	O	O	O	O	O	O	O	OOOOOOOO
mO_102	796	842	non-canonical	O	O	O	O	O	O	O	O	OOOOOOOO
mO_103	219	265	gCOX3(149-188)	O	O	O	O	O	O	O	O	OOOOOOOO
mO_103	425	470	gND9(517-554)	O	O	O	O	O	O	O	O	OOOOOOOO
mO_103	707	751	gCOX3(639-676)	O	O	O	O	O	O	O	O	OOOOOOOO
mO_104	222	268	gCOX3(522-564)	O	O	O	O	O	O	O	O	OOOOOOOO
mO_104	400	447	gRPS12(144-186)	O	O	O	O	O	O	O	O	OOOOOOOO
mO_106	387	433	gRPS12(235-265)	O	O	O	O	O	O	O	O	OOOOOOOO
mO_106	607	655	gRPS12(187-230)	O	O	O	O	O	O	O	O	OOOOOOOO
mO_106	764	810	non-canonical	O	O	O	O	O	O	O	O	OOOOOOOO
mO_107	419	462	gCOX3(352-389)	O	O	O	O	O	O	O	O	OOOOOOOO
mO_107	704	754	gRPS12(167-198)	O	O	O	O	O	O	O	O	OOOOOOOO
mO_109	279	321	non-canonical	O	O	O	O	O	O	O	O	OOOOOOOO
mO_109	475	524	gA6(214-259)	O	O	O	O	O	O	O	O	OOOOOOOO
mO_109	637	682	gA6(139-185)	O	O	O	O	O	O	O	O	OOOOOOOO
mO_110	285	332	gND8(60-111)	O	O	O	O	O	O	O	O	OOOOOOOO
mO_110	594	619	gND7(231-256)	O	O	O	O	O	O	O	O	OOOOOOOO
mO_110	679	725	gND7(746-787)	O	O	O	O	O	O	O	O	OOOOOOOO
mO_111	216	253	gND9(199-246)	O	O	O	O	O	O	O	O	OOOOOOOO
mO_111	423	470	gA6(528-576)	O	O	O	O	O	O	O	O	OOOOOOOO
mO_112	241	288	non-canonical	O	O	O	O	O	O	O	O	OOOOOOOO
mO_112	423	468	non-canonical	O	O	O	O	O	O	O	O	OOOOOOOO
mO_112	623	669	gCR3(226-274)	O	O	O	O	O	O	O	O	OOOOOOOO
mO_113	424	469	gCOX3(765-811)	O	O	O	O	O	O	O	O	OOOOOOOO
mO_114	392	440	gCOX3(776-822)	O	O	O	O	O	O	O	O	OOOOOOOO
mO_114	642	687	gCOX3(185-224)	O	O	O	O	O	O	O	O	OOOOOOOO
mO_114	811	856	gND3(277-324)	O	O	O	O	O	O	O	O	OOOOOOOO
mO_115	209	254	gCOX3(435-470)	O	O	O	O	O	O	O	O	OOOOOOOO
mO_115	429	475	gCR4(514-556)	O	O	O	O	O	O	O	O	OOOOOOOO
mO_115	628	675	gCOX3(233-277)	O	O	O	O	O	O	O	O	OOOOOOOO
mO_116	434	473	gCR4(116-153)	O	O	O	O	O	O	O	O	OOOOOOOO
mO_116	749	799	gA6(216-272)	O	O	O	O	O	O	O	O	OOOOOOOO
mO_118	380	427	non-canonical	O	O	O	O	O	O	O	O	OOOOOOOO
mO_118	634	679	gND7(34-69)	O	O	O	O	O	O	O	O	OOOOOOOO
mO_119	230	277	gND8(124-171)	O	O	O	O	O	O	O	O	OOOOOOOO
mO_119	387	436	gND7(111-143)	O	O	O	O	O	O	O	O	OOOOOOOO
mO_119	834	879	gCOX3(665-703)	O	O	O	O	O	O	O	O	OOOOOOOO
mO_120	232	276	gA6(258-294)	O	O	O	O	O	O	O	O	OOOOOOOO
mO_120	640	687	gND3(139-166)	O	O	O	O	O	O	O	O	OOOOOOOO
mO_120	795	838	non-canonical	O	O	O	O	O	O	O	O	OOOOOOOO
mO_121	710	756	gRPS12(155-197)	O	O	O	O	O	O	O	O	OOOOOOOO
mO_122	738	783	gRPS12(249-280)	O	O	O	O	O	O	O	O	OOOOOOOO
mO_123	436	483	gCR4(114-153)	O	O	O	O	O	O	O	O	OOOOOOOO
mO_123	761	809	gA6(216-272)	O	O	O	O	O	O	O	O	OOOOOOOO
mO_125	229	270	gND7(630-683)	O	O	O	O	O	O	O	O	OOOOOOOO
mO_125	418	467	gCR4(323-370)	O	O	O	O	O	O	O	O	OOOOOOOO
mO_125	694	740	gND7(140-180)	O	O	O	O	O	O	O	O	OOOOOOOO
mO_126	209	255	gND9(295-337)	O	O	O	O	O	O	O	O	OOOOOOOO
mO_126	372	421	gND9(174-214)	O	O	O	O	O	O	O	O	OOOOOOOO
mO_126	622	666	gCOX3(638-679)	O	O	O	O	O	O	O	O	OOOOOOOO
mO_127	209	258	gCOX3(501-538)	O	O	O	O	O	O	O	O	OOOOOOOO
mO_127	415	465	non-canonical	O	O	O	O	O	O	O	O	OOOOOOOO
mO_127	708	757	gCR3(56-94)	O	O	O	O	O	O	O	O	OOOOOOOO
mO_128	402	448	gRPS12(90-126)	O	O	O	O	O	O	O	O	OOOOOOOO
mO_128	646	694	gCR3(152-197)	O	O	O	O	O	O	O	O	OOOOOOOO
mO_129	422	474	gCOX3(460-508)	O	O	O	O	O	O	O	O	OOOOOOOO
mO_129	707	755	non-canonical	O	O	O	O	O	O	O	O	OOOOOOOO
mO_130	229	280	gCOX3(501-537)	O	O	O	O	O	O	O	O	OOOOOOOO
mO_130	419	468	non-canonical	O	O	O	O	O	O	O	O	OOOOOOOO
mO_130	596	642	gCYB(50-93)	O	O	O	O	O	O	O	O	OOOOOOOO
mO_131	231	280	gCR3(185-233)	O	O	O	O	O	O	O	O	OOOOOOOO
mO_131	392	437	gND8v1(429-468)	O	O	O	O	O	O	O	O	OOOOOOOO
mO_131	392	437	gND8v2(428-467)	O	O	O	O	O	O	O	O	OOOOOOOO
mO_131	639	680	gND7(771-809)	O	O	O	O	O	O	O	O	OOOOOOOO
mO_132	228	268	gCOX3(267-304)	O	O	O	O	O	O	O	O	OOOOOOOO
mO_132	779	827	gA6(215-272)	O	O	O	O	O	O	O	O	OOOOOOOO
mO_133	226	275	gCR3(123-162)	O	O	O	O	O	O	O	O	OOOOOOOO
mO_133	422	468	gA6(628-670)	O	O	O	O	O	O	O	O	OOOOOOOO
mO_133	631	678	gA6(558-599)	O	O	O	O	O	O	O	O	OOOOOOOO
mO_134	229	277	gND8v1(375-405)	O	O	O	O	O	O	O	O	OOOOOOOO
mO_134	229	277	gND8v2(379-404)	O	O	O	O	O	O	O	O	OOOOOOOO
mO_134	412	458	gCR4(449-498)	O	O	O	O	O	O	O	O	OOOOOOOO
mO_134	656	705	gND8v1(461-506)	O	O	O	O	O	O	O	O	OOOOOOOO
mO_134	656	705	gND8v2(460-505)	O	O	O	O	O	O	O	O	OOOOOOOO
mO_136	404	459	gRPS12(84-131)	O	O	O	O	O	O	O	O	OOOOOOOO
mO_136	683	730	gND3(340-378)	O	O	O	O	O	O	O	O	OOOOOOOO
mO_137	270	315	gND9(296-339)	O	O	O	O	O	O	O	O	OOOOOOOO
mO_137	429	468	gND7(506-541)	O	O	O	O	O	O	O	O	OOOOOOOO
mO_137	775	822	gND9(36-72)	O	O	O	O	O	O	O	O	OOOOOOOO
mO_138	427	476	gCOX3(761-800)	O	O	O	O	O	O	O	O	OOOOOOOO
mO_138	646	694	non-canonical	O	O	O	O	O	O	O	O	OOOOOOOO
mO_140	201	247	gA6(258-298)	O	O	O	O	O	O	O	O	OOOOOOOO
mO_140	357	401	gCR4(229-277)	O	O	O	O	O	O	O	O	OOOOOOOO
mO_140	632	676	gND7(810-845)	O	O	O	O	O	O	O	O	OOOOOOOO
mO_141	231	272	gND7(641-683)	O	O	O	O	O	O	O	O	OOOOOOOO
mO_141	689	733	gND7(140-175)	O	O	O	O	O	O	O	O	OOOOOOOO
mO_142	706	753	gND7(359-401)	O	O	O	O	O	O	O	O	OOOOOOOO
mO_142	864	912	gND7(876-924)	O	O	O	O	O	O	O	O	OOOOOOOO
mO_144	207	256	non-canonical	O	O	O	O	O	O	O	O	OOOOOOOO
mO_144	728	774	gND8(161-202)	O	O	O	O	O	O	O	O	OOOOOOOO
mO_145	217	264	gCR3(192-231)	O	O	O	O	O	O	O	O	OOOOOOOO
mO_145	389	438	gND8v1(438-470)	O	O	O	O	O	O	O	O	OOOOOOOO
mO_145	389	438	gND8v2(437-469)	O	O	O	O	O	O	O	O	OOOOOOOO
mO_145	629	676	gND7(778-822)	O	O	O	O	O	O	O	O	OOOOOOOO
mO_146	389	438	gND7(581-606)	O	O	O	O	O	O	O	O	OOOOOOOO
mO_146	633	679	gCOX3(553-593)	O	O	O	O	O	O	O	O	OOOOOOOO
mO_147	271	319	non-canonical	O	O	O	O	O	O	O	O	OOOOOOOO
mO_147	477	527	gA6(214-260)	O	O	O	O	O	O	O	O	OOOOOOOO
mO_147	639	688	gA6(135-185)	O	O	O	O	O	O	O	O	OOOOOOOO
mO_148	240	286	gCOX3(153-192)	O	O	O	O	O	O	O	O	OOOOOOOO
mO_148	431	479	non-canonical	O	O	O	O	O	O	O	O	OOOOOOOO
mO_148	726	768	gCOX3(633-676)	O	O	O	O	O	O	O	O	OOOOOOOO
mO_150	359	405	gCOX3(869-910)	O	O	O	O	O	O	O	O	OOOOOOOO
mO_150	650	695	gA6(103-130)	O	O	O	O	O	O	O	O	OOOOOOOO
mO_151	218	268	gCOX3(102-138)	O	O	O	O	O	O	O	O	OOOOOOOO
mO_151	416	461	gCR4(429-470)	O	O	O	O	O	O	O	O	OOOOOOOO
mO_151	668	720	gND7(525-577)	O	O	O	O	O	O	O	O	OOOOOOOO
mO_153	419	459	non-canonical	O	O	O	O	O	O	O	O	OOOOOOOO
mO_153	640	685	non-canonical	O	O	O	O	O	O	O	O	OOOOOOOO
mO_153	799	843	non-canonical	O	O	O	O	O	O	O	O	OOOOOOOO
mO_154	257	305	gCOX3(706-749)	O	O	O	O	O	O	O	O	OOOOOOOO
mO_154	419	465	gND3(215-260)	O	O	O	O	O	O	O	O	OOOOOOOO
mO_154	617	665	gND9(147-191)	O	O	O	O	O	O	O	O	OOOOOOOO
mO_155	432	479	gND7(593-633)	O	O	O	O	O	O	O	O	OOOOOOOO
mO_155	634	681	gCOX3(176-218)	O	O	O	O	O	O	O	O	OOOOOOOO
mO_156	273	315	gND8(237-275)	O	O	O	O	O	O	O	O	OOOOOOOO
mO_156	431	477	non-canonical	O	O	O	O	O	O	O	O	OOOOOOOO
mO_156	776	823	gCOX3(34-64)	O	O	O	O	O	O	O	O	OOOOOOOO
mO_157	227	268	non-canonical	O	O	O	O	O	O	O	O	OOOOOOOO
mO_157	431	477	gCOX3(459-500)	O	O	O	O	O	O	O	O	OOOOOOOO
mO_157	743	789	non-canonical	O	O	O	O	O	O	O	O	OOOOOOOO
mO_158	219	266	gCOX3(427-470)	O	O	O	O	O	O	O	O	OOOOOOOO
mO_158	713	759	gA6(65-105)	O	O	O	O	O	O	O	O	OOOOOOOO
mO_159	201	250	gA6(474-514)	O	O	O	O	O	O	O	O	OOOOOOOO
mO_159	410	451	gCR4(87-129)	O	O	O	O	O	O	O	O	OOOOOOOO
mO_159	620	665	gND7(704-747)	O	O	O	O	O	O	O	O	OOOOOOOO
mO_159	787	829	gCOX3(49-88)	O	O	O	O	O	O	O	O	OOOOOOOO
mO_160	260	306	gND9(210-246)	O	O	O	O	O	O	O	O	OOOOOOOO
mO_160	427	470	gCOX3(761-800)	O	O	O	O	O	O	O	O	OOOOOOOO
mO_160	640	688	gCOX3(922-963)	O	O	O	O	O	O	O	O	OOOOOOOO
mO_160	797	842	gND7(620-658)	O	O	O	O	O	O	O	O	OOOOOOOO
mO_161	650	697	non-canonical	O	O	O	O	O	O	O	O	OOOOOOOO
mO_163	226	278	gND8(119-154)	O	O	O	O	O	O	O	O	OOOOOOOO
mO_163	644	692	gND8v1(447-477)	O	O	O	O	O	O	O	O	OOOOOOOO
mO_163	644	692	gND8v2(446-476)	O	O	O	O	O	O	O	O	OOOOOOOO
mO_163	798	848	gND7(807-862)	O	O	O	O	O	O	O	O	OOOOOOOO
mO_164	395	446	gCOX3(318-365)	O	O	O	O	O	O	O	O	OOOOOOOO
mO_164	395	446	gND3(390-426)	O	O	O	O	O	O	O	O	OOOOOOOO
mO_164	621	665	gND9(348-387)	O	O	O	O	O	O	O	O	OOOOOOOO
mO_164	772	815	gA6(659-700)	O	O	O	O	O	O	O	O	OOOOOOOO
mO_165	638	684	gCR3(84-124)	O	O	O	O	O	O	O	O	OOOOOOOO
mO_166	272	319	non-canonical	O	O	O	O	O	O	O	O	OOOOOOOO
mO_166	419	467	non-canonical	O	O	O	O	O	O	O	O	OOOOOOOO
mO_166	649	696	gRPS12(43-76)	O	O	O	O	O	O	O	O	OOOOOOOO
mO_167	231	279	non-canonical	O	O	O	O	O	O	O	O	OOOOOOOO
mO_167	388	437	gCOX3(603-650)	O	O	O	O	O	O	O	O	OOOOOOOO
mO_167	631	670	gND8v1(413-449)	O	O	O	O	O	O	O	O	OOOOOOOO
mO_167	631	670	gND8v2(412-448)	O	O	O	O	O	O	O	O	OOOOOOOO
mO_168	209	257	gCOX3(604-650)	O	O	O	O	O	O	O	O	OOOOOOOO
mO_168	431	478	gND7(1073-1117)	O	O	O	O	O	O	O	O	OOOOOOOO
mO_168	643	689	gND7(27-65)	O	O	O	O	O	O	O	O	OOOOOOOO
mO_169	201	242	gCR4(478-523)	O	O	O	O	O	O	O	O	OOOOOOOO
mO_169	347	394	gCOX3(868-909)	O	O	O	O	O	O	O	O	OOOOOOOO
mO_169	627	674	gCOX3(75-115)	O	O	O	O	O	O	O	O	OOOOOOOO
mO_170	479	527	gND7(1156-1200)	O	O	O	O	O	O	O	O	OOOOOOOO
mO_170	644	691	gND9(115-159)	O	O	O	O	O	O	O	O	OOOOOOOO
mO_171	221	264	non-canonical	O	O	O	O	O	O	O	O	OOOOOOOO
mO_171	421	469	gA6(534-581)	O	O	O	O	O	O	O	O	OOOOOOOO
mO_171	631	681	gA6(186-237)	O	O	O	O	O	O	O	O	OOOOOOOO
mO_171	789	833	gCOX3(555-596)	O	O	O	O	O	O	O	O	OOOOOOOO
mO_173	253	299	non-canonical	O	O	O	O	O	O	O	O	OOOOOOOO
mO_173	405	451	gCOX3(425-470)	O	O	O	O	O	O	O	O	OOOOOOOO
mO_173	672	720	gND7(1135-1175)	O	O	O	O	O	O	O	O	OOOOOOOO
mO_174	417	462	gCOX3(464-508)	O	O	O	O	O	O	O	O	OOOOOOOO
mO_174	673	722	gA6(76-108)	O	O	O	O	O	O	O	O	OOOOOOOO
mO_175	247	289	gND8(186-226)	O	O	O	O	O	O	O	O	OOOOOOOO
mO_175	623	670	gCR3(232-274)	O	O	O	O	O	O	O	O	OOOOOOOO
mO_176	287	333	gCR4(174-215)	O	O	O	O	O	O	O	O	OOOOOOOO
mO_176	438	484	non-canonical	O	O	O	O	O	O	O	O	OOOOOOOO
mO_176	759	804	gND9(525-566)	O	O	O	O	O	O	O	O	OOOOOOOO
mO_177	354	395	gCR4(235-277)	O	O	O	O	O	O	O	O	OOOOOOOO
mO_177	763	806	non-canonical	O	O	O	O	O	O	O	O	OOOOOOOO
mO_178	243	285	gND7(245-276)	O	O	O	O	O	O	O	O	OOOOOOOO
mO_178	428	469	gND7(279-317)	O	O	O	O	O	O	O	O	OOOOOOOO
mO_178	629	677	gCR3(234-274)	O	O	O	O	O	O	O	O	OOOOOOOO
mO_178	793	843	gND7(770-820)	O	O	O	O	O	O	O	O	OOOOOOOO
mO_179	230	278	gND8(297-338)	O	O	O	O	O	O	O	O	OOOOOOOO
mO_179	397	446	gCOX3(672-714)	O	O	O	O	O	O	O	O	OOOOOOOO
mO_179	666	711	gA6(65-105)	O	O	O	O	O	O	O	O	OOOOOOOO
mO_180	262	304	non-canonical	O	O	O	O	O	O	O	O	OOOOOOOO
mO_180	418	470	gCOX3(802-850)	O	O	O	O	O	O	O	O	OOOOOOOO
mO_180	655	700	gND9(236-277)	O	O	O	O	O	O	O	O	OOOOOOOO
mO_181	219	264	non-canonical	O	O	O	O	O	O	O	O	OOOOOOOO
mO_181	375	414	gND7(113-155)	O	O	O	O	O	O	O	O	OOOOOOOO
mO_181	651	703	gRPS12(187-234)	O	O	O	O	O	O	O	O	OOOOOOOO
mO_181	811	858	non-canonical	O	O	O	O	O	O	O	O	OOOOOOOO
mO_182	319	364	gND7(559-603)	O	O	O	O	O	O	O	O	OOOOOOOO
mO_182	476	523	gND7(1159-1199)	O	O	O	O	O	O	O	O	OOOOOOOO
mO_182	641	689	gND9(114-159)	O	O	O	O	O	O	O	O	OOOOOOOO
mO_183	735	772	non-canonical	O	O	O	O	O	O	O	O	OOOOOOOO
mO_185	209	263	gND8(117-160)	O	O	O	O	O	O	O	O	OOOOOOOO
mO_185	629	679	gND8v1(444-481)	O	O	O	O	O	O	O	O	OOOOOOOO
mO_185	629	679	gND8v2(443-480)	O	O	O	O	O	O	O	O	OOOOOOOO
mO_185	790	836	non-canonical	O	O	O	O	O	O	O	O	OOOOOOOO
mO_186	255	305	gCOX3(300-341)	O	O	O	O	O	O	O	O	OOOOOOOO
mO_186	765	812	non-canonical	O	O	O	O	O	O	O	O	OOOOOOOO
mO_187	231	267	non-canonical	O	O	O	O	O	O	O	O	OOOOOOOO
mO_187	641	689	gCOX3(73-98)	O	O	O	O	O	O	O	O	OOOOOOOO
mO_187	804	847	non-canonical	O	O	O	O	O	O	O	O	OOOOOOOO
mO_188	251	297	non-canonical	O	O	O	O	O	O	O	O	OOOOOOOO
mO_188	651	694	non-canonical	O	O	O	O	O	O	O	O	OOOOOOOO
mO_189	383	425	non-canonical	O	O	O	O	O	O	O	O	OOOOOOOO
mO_189	652	703	non-canonical	O	O	O	O	O	O	O	O	OOOOOOOO
mO_189	810	857	gCOX3(839-880)	O	O	O	O	O	O	O	O	OOOOOOOO
mO_190	229	277	gCOX3(521-567)	O	O	O	O	O	O	O	O	OOOOOOOO
mO_190	420	464	gND7(667-712)	O	O	O	O	O	O	O	O	OOOOOOOO
mO_190	655	701	gCOX3(73-98)	O	O	O	O	O	O	O	O	OOOOOOOO
mO_192	208	255	gCR3(26-68)	O	O	O	O	O	O	O	O	OOOOOOOO
mO_192	359	407	non-canonical	O	O	O	O	O	O	O	O	OOOOOOOO
mO_192	727	774	gA6(570-617)	O	O	O	O	O	O	O	O	OOOOOOOO
mO_193	239	289	gND8(323-366)	O	O	O	O	O	O	O	O	OOOOOOOO
mO_193	395	442	non-canonical	O	O	O	O	O	O	O	O	OOOOOOOO
mO_193	664	711	gCOX3(209-234)	O	O	O	O	O	O	O	O	OOOOOOOO
mO_195	239	284	gND8(323-367)	O	O	O	O	O	O	O	O	OOOOOOOO
mO_195	395	443	non-canonical	O	O	O	O	O	O	O	O	OOOOOOOO
mO_195	647	693	gCOX3(207-238)	O	O	O	O	O	O	O	O	OOOOOOOO
mO_196	261	308	gCOX3(522-565)	O	O	O	O	O	O	O	O	OOOOOOOO
mO_196	633	676	gND7(455-494)	O	O	O	O	O	O	O	O	OOOOOOOO
mO_196	785	831	non-canonical	O	O	O	O	O	O	O	O	OOOOOOOO
mO_198	424	471	gA6(697-741)	O	O	O	O	O	O	O	O	OOOOOOOO
mO_198	625	672	non-canonical	O	O	O	O	O	O	O	O	OOOOOOOO
mO_200	218	266	gND8(121-166)	O	O	O	O	O	O	O	O	OOOOOOOO
mO_200	374	427	gND7(105-150)	O	O	O	O	O	O	O	O	OOOOOOOO
mO_200	822	866	gCOX3(664-707)	O	O	O	O	O	O	O	O	OOOOOOOO
mO_202	208	256	gND9(553-586)	O	O	O	O	O	O	O	O	OOOOOOOO
mO_202	434	483	gND9(428-474)	O	O	O	O	O	O	O	O	OOOOOOOO
mO_202	720	769	gCR3(43-84)	O	O	O	O	O	O	O	O	OOOOOOOO
mO_203	417	465	gCR4(413-463)	O	O	O	O	O	O	O	O	OOOOOOOO
mO_203	609	655	gND7(623-659)	O	O	O	O	O	O	O	O	OOOOOOOO
mO_203	761	810	gND7(1049-1091)	O	O	O	O	O	O	O	O	OOOOOOOO
mO_204	414	461	gND7(590-636)	O	O	O	O	O	O	O	O	OOOOOOOO
mO_205	251	295	gCOX3(398-442)	O	O	O	O	O	O	O	O	OOOOOOOO
mO_205	417	465	gCR4(113-155)	O	O	O	O	O	O	O	O	OOOOOOOO
mO_205	761	802	gND7(55-80)	O	O	O	O	O	O	O	O	OOOOOOOO
mO_206	280	318	non-canonical	O	O	O	O	O	O	O	O	OOOOOOOO
mO_206	420	473	gA6(694-741)	O	O	O	O	O	O	O	O	OOOOOOOO
mO_206	720	765	gND7(385-428)	O	O	O	O	O	O	O	O	OOOOOOOO
mO_207	208	253	gCR3(124-158)	O	O	O	O	O	O	O	O	OOOOOOOO
mO_207	415	466	non-canonical	O	O	O	O	O	O	O	O	OOOOOOOO
mO_207	670	726	non-canonical	O	O	O	O	O	O	O	O	OOOOOOOO
mO_207	821	874	gND7(868-912)	O	O	O	O	O	O	O	O	OOOOOOOO
mO_208	209	259	gND7(1067-1105)	O	O	O	O	O	O	O	O	OOOOOOOO
mO_208	440	485	gND9(83-123)	O	O	O	O	O	O	O	O	OOOOOOOO
mO_208	647	692	gND8v1(355-388)	O	O	O	O	O	O	O	O	OOOOOOOO
mO_208	847	896	gCOX3(839-879)	O	O	O	O	O	O	O	O	OOOOOOOO
mO_209	217	269	gA6(475-511)	O	O	O	O	O	O	O	O	OOOOOOOO
mO_209	424	468	gCR4(84-124)	O	O	O	O	O	O	O	O	OOOOOOOO
mO_209	628	676	gND7(703-745)	O	O	O	O	O	O	O	O	OOOOOOOO
mO_210	253	298	non-canonical	O	O	O	O	O	O	O	O	OOOOOOOO
mO_210	410	456	gRPS12(219-264)	O	O	O	O	O	O	O	O	OOOOOOOO
mO_210	685	725	gCOX3(369-408)	O	O	O	O	O	O	O	O	OOOOOOOO
mO_211	414	464	gND7(993-1042)	O	O	O	O	O	O	O	O	OOOOOOOO
mO_211	645	700	non-canonical	O	O	O	O	O	O	O	O	OOOOOOOO
mO_214	654	702	non-canonical	O	O	O	O	O	O	O	O	OOOOOOOO
mO_214	807	850	gA6(261-304)	O	O	O	O	O	O	O	O	OOOOOOOO
mO_215	343	389	gA6(34-74)	O	O	O	O	O	O	O	O	OOOOOOOO
mO_215	492	536	gND3(316-362)	O	O	O	O	O	O	O	O	OOOOOOOO
mO_215	664	712	gND7(891-934)	O	O	O	O	O	O	O	O	OOOOOOOO
mO_216	219	264	non-canonical	O	O	O	O	O	O	O	O	OOOOOOOO
mO_216	615	663	gA6(190-242)	O	O	O	O	O	O	O	O	OOOOOOOO
mO_216	768	815	gCOX3(556-599)	O	O	O	O	O	O	O	O	OOOOOOOO
mO_217	412	460	gCR4(413-463)	O	O	O	O	O	O	O	O	OOOOOOOO
mO_217	609	656	gND7(623-659)	O	O	O	O	O	O	O	O	OOOOOOOO
mO_217	760	809	gND7(1049-1091)	O	O	O	O	O	O	O	O	OOOOOOOO
mO_218	247	294	gCR3(124-161)	O	O	O	O	O	O	O	O	OOOOOOOO
mO_218	419	468	gND8(273-298)	O	O	O	O	O	O	O	O	OOOOOOOO
mO_218	636	686	gCR3(231-269)	O	O	O	O	O	O	O	O	OOOOOOOO
mO_219	210	250	gCR4(481-523)	O	O	O	O	O	O	O	O	OOOOOOOO
mO_219	636	687	gCOX3(69-98)	O	O	O	O	O	O	O	O	OOOOOOOO
mO_219	797	844	gND7(771-820)	O	O	O	O	O	O	O	O	OOOOOOOO
mO_220	236	284	gA6(599-645)	O	O	O	O	O	O	O	O	OOOOOOOO
mO_220	401	450	gA6(325-369)	O	O	O	O	O	O	O	O	OOOOOOOO
mO_220	647	697	gND7(456-493)	O	O	O	O	O	O	O	O	OOOOOOOO
mO_221	643	680	non-canonical	O	O	O	O	O	O	O	O	OOOOOOOO
mO_221	790	836	gND7(1031-1076)	O	O	O	O	O	O	O	O	OOOOOOOO
mO_222	229	275	gCOX3(497-536)	O	O	O	O	O	O	O	O	OOOOOOOO
mO_222	384	423	non-canonical	O	O	O	O	O	O	O	O	OOOOOOOO
mO_222	634	683	gA6(89-130)	O	O	O	O	O	O	O	O	OOOOOOOO
mO_223	424	468	gND9(433-470)	O	O	O	O	O	O	O	O	OOOOOOOO
mO_223	610	661	non-canonical	O	O	O	O	O	O	O	O	OOOOOOOO
mO_224	258	301	gCOX3(220-247)	O	O	O	O	O	O	O	O	OOOOOOOO
mO_224	412	459	gCOX3(773-818)	O	O	O	O	O	O	O	O	OOOOOOOO
mO_224	660	709	gCOX3(179-224)	O	O	O	O	O	O	O	O	OOOOOOOO
mO_224	822	868	gND3(282-323)	O	O	O	O	O	O	O	O	OOOOOOOO
mO_225	231	275	non-canonical	O	O	O	O	O	O	O	O	OOOOOOOO
mO_225	384	437	gCOX3(406-448)	O	O	O	O	O	O	O	O	OOOOOOOO
mO_225	672	719	gRPS12(35-74)	O	O	O	O	O	O	O	O	OOOOOOOO
mO_226	428	478	gCR4(417-462)	O	O	O	O	O	O	O	O	OOOOOOOO
mO_226	619	666	gND9(266-310)	O	O	O	O	O	O	O	O	OOOOOOOO
mO_226	775	822	gND7(813-854)	O	O	O	O	O	O	O	O	OOOOOOOO
mO_227	270	314	non-canonical	O	O	O	O	O	O	O	O	OOOOOOOO
mO_227	424	471	gCOX3(348-396)	O	O	O	O	O	O	O	O	OOOOOOOO
mO_227	692	736	gRPS12(159-200)	O	O	O	O	O	O	O	O	OOOOOOOO
mO_229	240	289	gCOX3(732-773)	O	O	O	O	O	O	O	O	OOOOOOOO
mO_229	421	472	gA6v2(746-794)	O	O	O	O	O	O	O	O	OOOOOOOO
mO_229	651	700	gA6(671-707)	O	O	O	O	O	O	O	O	OOOOOOOO
mO_231	230	267	non-canonical	O	O	O	O	O	O	O	O	OOOOOOOO
mO_231	412	460	non-canonical	O	O	O	O	O	O	O	O	OOOOOOOO
mO_231	758	806	gRPS12(62-94)	O	O	O	O	O	O	O	O	OOOOOOOO
mO_232	209	256	gCOX3(318-362)	O	O	O	O	O	O	O	O	OOOOOOOO
mO_232	209	256	gND3(388-422)	O	O	O	O	O	O	O	O	OOOOOOOO
mO_232	358	409	gND3(249-293)	O	O	O	O	O	O	O	O	OOOOOOOO
mO_233	258	305	gCR3(121-166)	O	O	O	O	O	O	O	O	OOOOOOOO
mO_233	421	464	gCOX3(455-495)	O	O	O	O	O	O	O	O	OOOOOOOO
mO_234	208	256	gA6(248-292)	O	O	O	O	O	O	O	O	OOOOOOOO
mO_234	366	412	non-canonical	O	O	O	O	O	O	O	O	OOOOOOOO
mO_234	648	696	gND3(125-162)	O	O	O	O	O	O	O	O	OOOOOOOO
mO_234	815	860	gND7(396-433)	O	O	O	O	O	O	O	O	OOOOOOOO
mO_235	249	298	gCOX3(203-250)	O	O	O	O	O	O	O	O	OOOOOOOO
mO_235	411	457	gND9(347-381)	O	O	O	O	O	O	O	O	OOOOOOOO
mO_235	638	686	non-canonical	O	O	O	O	O	O	O	O	OOOOOOOO
mO_236	353	398	gND7(333-375)	O	O	O	O	O	O	O	O	OOOOOOOO
mO_236	667	716	gND7(143-183)	O	O	O	O	O	O	O	O	OOOOOOOO
mO_237	489	538	non-canonical	O	O	O	O	O	O	O	O	OOOOOOOO
mO_237	700	752	gA6(446-488)	O	O	O	O	O	O	O	O	OOOOOOOO
mO_238	431	476	non-canonical	O	O	O	O	O	O	O	O	OOOOOOOO
mO_238	603	626	gND7(231-254)	O	O	O	O	O	O	O	O	OOOOOOOO
mO_238	685	731	gND7(743-789)	O	O	O	O	O	O	O	O	OOOOOOOO
mO_239	381	427	gRPS12(90-126)	O	O	O	O	O	O	O	O	OOOOOOOO
mO_239	642	687	gND3(127-166)	O	O	O	O	O	O	O	O	OOOOOOOO
mO_240	392	435	gND7(641-678)	O	O	O	O	O	O	O	O	OOOOOOOO
mO_240	613	658	non-canonical	O	O	O	O	O	O	O	O	OOOOOOOO
mO_241	248	292	gND8(292-331)	O	O	O	O	O	O	O	O	OOOOOOOO
mO_241	405	452	gCR4(176-216)	O	O	O	O	O	O	O	O	OOOOOOOO
mO_241	744	787	gND9(522-562)	O	O	O	O	O	O	O	O	OOOOOOOO
mO_242	243	286	gRPS12(120-161)	O	O	O	O	O	O	O	O	OOOOOOOO
mO_242	619	674	gCOX3(553-594)	O	O	O	O	O	O	O	O	OOOOOOOO
mO_242	784	831	gND9(268-310)	O	O	O	O	O	O	O	O	OOOOOOOO
mO_243	248	297	gCOX3(323-368)	O	O	O	O	O	O	O	O	OOOOOOOO
mO_243	248	297	gND3(387-425)	O	O	O	O	O	O	O	O	OOOOOOOO
mO_243	404	452	gND7(558-608)	O	O	O	O	O	O	O	O	OOOOOOOO
mO_243	644	693	gCOX3(551-594)	O	O	O	O	O	O	O	O	OOOOOOOO
mO_245	254	297	non-canonical	O	O	O	O	O	O	O	O	OOOOOOOO
mO_245	415	462	gND9(426-469)	O	O	O	O	O	O	O	O	OOOOOOOO
mO_245	611	657	gCOX3(901-941)	O	O	O	O	O	O	O	O	OOOOOOOO
mO_246	275	317	gND7(964-998)	O	O	O	O	O	O	O	O	OOOOOOOO
mO_246	431	479	gND3(62-105)	O	O	O	O	O	O	O	O	OOOOOOOO
mO_246	852	900	gND8(158-186)	O	O	O	O	O	O	O	O	OOOOOOOO
mO_247	199	244	gA6(243-287)	O	O	O	O	O	O	O	O	OOOOOOOO
mO_247	362	407	gND7(57-94)	O	O	O	O	O	O	O	O	OOOOOOOO
mO_247	807	861	gND7(388-428)	O	O	O	O	O	O	O	O	OOOOOOOO
mO_248	428	473	non-canonical	O	O	O	O	O	O	O	O	OOOOOOOO
mO_248	645	683	gCOX3(358-408)	O	O	O	O	O	O	O	O	OOOOOOOO
mO_249	430	475	gRPS12(223-265)	O	O	O	O	O	O	O	O	OOOOOOOO
mO_249	785	831	gND9(488-535)	O	O	O	O	O	O	O	O	OOOOOOOO
mO_250	476	523	gND7(1175-1199)	O	O	O	O	O	O	O	O	OOOOOOOO
mO_250	650	698	gND9(115-159)	O	O	O	O	O	O	O	O	OOOOOOOO
mO_251	394	437	gCR4(383-426)	O	O	O	O	O	O	O	O	OOOOOOOO
mO_251	842	884	gCR3(94-130)	O	O	O	O	O	O	O	O	OOOOOOOO
mO_252	242	292	gCOX3(427-472)	O	O	O	O	O	O	O	O	OOOOOOOO
mO_252	435	481	gCR4(504-539)	O	O	O	O	O	O	O	O	OOOOOOOO
mO_252	632	682	gND9(145-185)	O	O	O	O	O	O	O	O	OOOOOOOO
mO_253	226	273	non-canonical	O	O	O	O	O	O	O	O	OOOOOOOO
mO_253	411	460	non-canonical	O	O	O	O	O	O	O	O	OOOOOOOO
mO_253	792	838	gA6(343-383)	O	O	O	O	O	O	O	O	OOOOOOOO
mO_254	218	262	gND8(318-346)	O	O	O	O	O	O	O	O	OOOOOOOO
mO_254	374	421	gND9(317-361)	O	O	O	O	O	O	O	O	OOOOOOOO
mO_254	629	677	gRPS12(189-233)	O	O	O	O	O	O	O	O	OOOOOOOO
mO_256	232	280	gCOX3(528-566)	O	O	O	O	O	O	O	O	OOOOOOOO
mO_256	424	473	gND7(665-712)	O	O	O	O	O	O	O	O	OOOOOOOO
mO_256	659	704	non-canonical	O	O	O	O	O	O	O	O	OOOOOOOO
mO_257	285	333	gRPS12(61-111)	O	O	O	O	O	O	O	O	OOOOOOOO
mO_257	441	492	gND7(308-346)	O	O	O	O	O	O	O	O	OOOOOOOO
mO_257	665	713	gCR4(46-93)	O	O	O	O	O	O	O	O	OOOOOOOO
mO_258	236	283	gCR4(384-425)	O	O	O	O	O	O	O	O	OOOOOOOO
mO_258	783	831	gND7(1034-1072)	O	O	O	O	O	O	O	O	OOOOOOOO
mO_260	221	271	gCOX3(141-188)	O	O	O	O	O	O	O	O	OOOOOOOO
mO_260	417	462	gND9(525-566)	O	O	O	O	O	O	O	O	OOOOOOOO
mO_260	684	733	gCOX3(641-687)	O	O	O	O	O	O	O	O	OOOOOOOO
mO_261	227	274	gCOX3(391-425)	O	O	O	O	O	O	O	O	OOOOOOOO
mO_261	395	442	gND9(404-441)	O	O	O	O	O	O	O	O	OOOOOOOO
mO_261	775	825	gCOX3(658-691)	O	O	O	O	O	O	O	O	OOOOOOOO
mO_262	241	290	non-canonical	O	O	O	O	O	O	O	O	OOOOOOOO
mO_262	416	466	gCOX3(434-473)	O	O	O	O	O	O	O	O	OOOOOOOO
mO_262	654	702	gA6(440-465)	O	O	O	O	O	O	O	O	OOOOOOOO
mO_264	267	312	gCOX3(731-772)	O	O	O	O	O	O	O	O	OOOOOOOO
mO_264	546	591	gND3(184-226)	O	O	O	O	O	O	O	O	OOOOOOOO
mO_264	702	750	gA6(696-739)	O	O	O	O	O	O	O	O	OOOOOOOO
mO_266	399	447	gCOX3(575-623)	O	O	O	O	O	O	O	O	OOOOOOOO
mO_266	623	671	non-canonical	O	O	O	O	O	O	O	O	OOOOOOOO
mO_267	415	460	non-canonical	O	O	O	O	O	O	O	O	OOOOOOOO
mO_267	746	796	gCR3(44-89)	O	O	O	O	O	O	O	O	OOOOOOOO
mO_268	659	709	gND9(236-284)	O	O	O	O	O	O	O	O	OOOOOOOO
mO_269	423	471	gND9(528-566)	O	O	O	O	O	O	O	O	OOOOOOOO
mO_270	370	416	non-canonical	O	O	O	O	O	O	O	O	OOOOOOOO
mO_270	616	669	gND3(147-174)	O	O	O	O	O	O	O	O	OOOOOOOO
mO_271	256	304	gCR3(156-200)	O	O	O	O	O	O	O	O	OOOOOOOO
mO_271	411	464	non-canonical	O	O	O	O	O	O	O	O	OOOOOOOO
mO_271	701	747	gCR4(203-245)	O	O	O	O	O	O	O	O	OOOOOOOO
mO_272	219	262	gA6(594-642)	O	O	O	O	O	O	O	O	OOOOOOOO
mO_272	385	429	gA6(325-365)	O	O	O	O	O	O	O	O	OOOOOOOO
mO_272	638	683	gND7(449-495)	O	O	O	O	O	O	O	O	OOOOOOOO
mO_273	409	456	gA6(134-180)	O	O	O	O	O	O	O	O	OOOOOOOO
mO_273	646	691	gRPS12(42-68)	O	O	O	O	O	O	O	O	OOOOOOOO
mO_274	219	265	gCOX3(614-641)	O	O	O	O	O	O	O	O	OOOOOOOO
mO_274	403	448	gA6(412-445)	O	O	O	O	O	O	O	O	OOOOOOOO
mO_274	636	687	gND7(841-884)	O	O	O	O	O	O	O	O	OOOOOOOO
mO_274	790	836	gND7(1102-1138)	O	O	O	O	O	O	O	O	OOOOOOOO
mO_275	422	472	gCR4(117-154)	O	O	O	O	O	O	O	O	OOOOOOOO
mO_275	799	847	gND7(55-80)	O	O	O	O	O	O	O	O	OOOOOOOO
mO_276	410	462	gA6(694-741)	O	O	O	O	O	O	O	O	OOOOOOOO
mO_276	618	665	non-canonical	O	O	O	O	O	O	O	O	OOOOOOOO
mO_276	787	830	gCOX3(242-288)	O	O	O	O	O	O	O	O	OOOOOOOO
mO_277	270	316	gND9(203-245)	O	O	O	O	O	O	O	O	OOOOOOOO
mO_277	425	473	gCOX3(590-626)	O	O	O	O	O	O	O	O	OOOOOOOO
mO_277	654	702	gA6(441-486)	O	O	O	O	O	O	O	O	OOOOOOOO
mO_278	214	261	gND8(125-170)	O	O	O	O	O	O	O	O	OOOOOOOO
mO_278	366	413	gND7(112-154)	O	O	O	O	O	O	O	O	OOOOOOOO
mO_278	673	722	gRPS12(198-233)	O	O	O	O	O	O	O	O	OOOOOOOO
mO_278	825	871	gND8v1(518-546)	O	O	O	O	O	O	O	O	OOOOOOOO
mO_278	825	871	gND8v2(516-544)	O	O	O	O	O	O	O	O	OOOOOOOO
mO_279	198	247	gA6(256-298)	O	O	O	O	O	O	O	O	OOOOOOOO
mO_279	355	396	gCR4(230-277)	O	O	O	O	O	O	O	O	OOOOOOOO
mO_279	621	664	gND7(810-845)	O	O	O	O	O	O	O	O	OOOOOOOO
mO_280	245	285	gND8v1(383-412)	O	O	O	O	O	O	O	O	OOOOOOOO
mO_280	245	285	gND8v2(382-411)	O	O	O	O	O	O	O	O	OOOOOOOO
mO_280	398	442	gCOX3(684-721)	O	O	O	O	O	O	O	O	OOOOOOOO
mO_280	674	719	gND7(714-754)	O	O	O	O	O	O	O	O	OOOOOOOO
mO_281	413	456	non-canonical	O	O	O	O	O	O	O	O	OOOOOOOO
mO_281	636	677	non-canonical	O	O	O	O	O	O	O	O	OOOOOOOO
mO_281	825	871	gND7(1032-1072)	O	O	O	O	O	O	O	O	OOOOOOOO
mO_282	221	263	gCOX3(270-310)	O	O	O	O	O	O	O	O	OOOOOOOO
mO_282	421	467	non-canonical	O	O	O	O	O	O	O	O	OOOOOOOO
mO_283	420	465	non-canonical	O	O	O	O	O	O	O	O	OOOOOOOO
mO_283	674	726	gND8(93-142)	O	O	O	O	O	O	O	O	OOOOOOOO
mO_284	397	442	non-canonical	O	O	O	O	O	O	O	O	OOOOOOOO
mO_284	635	680	gCR3(82-119)	O	O	O	O	O	O	O	O	OOOOOOOO
mO_285	396	438	non-canonical	O	O	O	O	O	O	O	O	OOOOOOOO
mO_285	876	923	gND7(875-924)	O	O	O	O	O	O	O	O	OOOOOOOO
mO_286	246	296	gA6(380-425)	O	O	O	O	O	O	O	O	OOOOOOOO
mO_286	401	454	gCR3(158-200)	O	O	O	O	O	O	O	O	OOOOOOOO
mO_286	627	673	gND7(917-964)	O	O	O	O	O	O	O	O	OOOOOOOO
mO_288	215	262	gND8(119-162)	O	O	O	O	O	O	O	O	OOOOOOOO
mO_288	376	422	gCOX3(354-396)	O	O	O	O	O	O	O	O	OOOOOOOO
mO_288	631	679	gND8v1(444-478)	O	O	O	O	O	O	O	O	OOOOOOOO
mO_288	631	679	gND8v2(443-477)	O	O	O	O	O	O	O	O	OOOOOOOO
mO_289	221	267	non-canonical	O	O	O	O	O	O	O	O	OOOOOOOO
mO_289	420	466	gCOX3(862-903)	O	O	O	O	O	O	O	O	OOOOOOOO
mO_289	716	761	gND9(599-639)	O	O	O	O	O	O	O	O	OOOOOOOO
mO_291	219	265	gND7(245-291)	O	O	O	O	O	O	O	O	OOOOOOOO
mO_291	423	467	gA6(415-452)	O	O	O	O	O	O	O	O	OOOOOOOO
mO_292	398	447	gCOX3(575-614)	O	O	O	O	O	O	O	O	OOOOOOOO
mO_292	618	666	non-canonical	O	O	O	O	O	O	O	O	OOOOOOOO
mO_293	342	390	gND7(547-587)	O	O	O	O	O	O	O	O	OOOOOOOO
mO_293	490	536	gND7(1164-1194)	O	O	O	O	O	O	O	O	OOOOOOOO
mO_294	383	429	gND9(60-103)	O	O	O	O	O	O	O	O	OOOOOOOO
mO_294	690	738	gND7(1102-1145)	O	O	O	O	O	O	O	O	OOOOOOOO
mO_295	264	298	non-canonical	O	O	O	O	O	O	O	O	OOOOOOOO
mO_295	417	463	gRPS12(162-200)	O	O	O	O	O	O	O	O	OOOOOOOO
mO_295	768	813	gRPS12(250-295)	O	O	O	O	O	O	O	O	OOOOOOOO
mO_296	403	441	gND7(330-372)	O	O	O	O	O	O	O	O	OOOOOOOO
mO_296	686	730	gND7(703-739)	O	O	O	O	O	O	O	O	OOOOOOOO
mO_297	627	671	gND7(455-494)	O	O	O	O	O	O	O	O	OOOOOOOO
mO_297	781	826	gND7(386-425)	O	O	O	O	O	O	O	O	OOOOOOOO
mO_298	223	271	gND8(203-251)	O	O	O	O	O	O	O	O	OOOOOOOO
mO_298	666	714	gND9(242-284)	O	O	O	O	O	O	O	O	OOOOOOOO
mO_299	191	241	gCOX3(606-650)	O	O	O	O	O	O	O	O	OOOOOOOO
mO_299	413	464	gND7(1073-1117)	O	O	O	O	O	O	O	O	OOOOOOOO
mO_299	624	671	gND7(27-69)	O	O	O	O	O	O	O	O	OOOOOOOO
mO_300	394	443	gND9(174-219)	O	O	O	O	O	O	O	O	OOOOOOOO
mO_300	630	677	gCR3(244-268)	O	O	O	O	O	O	O	O	OOOOOOOO
mO_300	781	827	non-canonical	O	O	O	O	O	O	O	O	OOOOOOOO
mO_301	250	297	gCOX3(301-341)	O	O	O	O	O	O	O	O	OOOOOOOO
mO_301	411	457	non-canonical	O	O	O	O	O	O	O	O	OOOOOOOO
mO_301	653	701	gCOX3(640-687)	O	O	O	O	O	O	O	O	OOOOOOOO
mO_302	716	761	gND8v1(385-419)	O	O	O	O	O	O	O	O	OOOOOOOO
mO_302	716	761	gND8v2(384-418)	O	O	O	O	O	O	O	O	OOOOOOOO
mO_302	874	923	non-canonical	O	O	O	O	O	O	O	O	OOOOOOOO
mO_303	235	285	gND8(297-337)	O	O	O	O	O	O	O	O	OOOOOOOO
mO_305	261	309	gCOX3(398-442)	O	O	O	O	O	O	O	O	OOOOOOOO
mO_305	423	469	gCR4(114-155)	O	O	O	O	O	O	O	O	OOOOOOOO
mO_305	780	827	gND7(24-81)	O	O	O	O	O	O	O	O	OOOOOOOO
mO_306	232	276	gCOX3(629-653)	O	O	O	O	O	O	O	O	OOOOOOOO
mO_306	385	431	gA6v2(724-766)	O	O	O	O	O	O	O	O	OOOOOOOO
mO_306	385	431	gA6v1(724-767)	O	O	O	O	O	O	O	O	OOOOOOOO
mO_306	648	695	gND7(27-69)	O	O	O	O	O	O	O	O	OOOOOOOO
mO_307	258	308	non-canonical	O	O	O	O	O	O	O	O	OOOOOOOO
mO_307	625	671	non-canonical	O	O	O	O	O	O	O	O	OOOOOOOO
mO_308	209	253	gCOX3(270-308)	O	O	O	O	O	O	O	O	OOOOOOOO
mO_308	422	462	gND9(431-461)	O	O	O	O	O	O	O	O	OOOOOOOO
mO_308	619	666	gCOX3(899-936)	O	O	O	O	O	O	O	O	OOOOOOOO
mO_309	211	257	non-canonical	O	O	O	O	O	O	O	O	OOOOOOOO
mO_309	356	401	gA6(32-76)	O	O	O	O	O	O	O	O	OOOOOOOO
mO_309	626	672	non-canonical	O	O	O	O	O	O	O	O	OOOOOOOO
mO_310	267	313	non-canonical	O	O	O	O	O	O	O	O	OOOOOOOO
mO_310	419	463	gND7(497-536)	O	O	O	O	O	O	O	O	OOOOOOOO
mO_310	686	734	non-canonical	O	O	O	O	O	O	O	O	OOOOOOOO
mO_311	473	506	gND7(1160-1199)	O	O	O	O	O	O	O	O	OOOOOOOO
mO_311	647	695	gND9(115-159)	O	O	O	O	O	O	O	O	OOOOOOOO
mO_312	198	244	gRPS12(251-292)	O	O	O	O	O	O	O	O	OOOOOOOO
mO_312	418	464	gCOX3(797-841)	O	O	O	O	O	O	O	O	OOOOOOOO
mO_312	715	763	gCOX3(646-689)	O	O	O	O	O	O	O	O	OOOOOOOO
mO_315	239	279	gND7(650-683)	O	O	O	O	O	O	O	O	OOOOOOOO
mO_315	426	476	gCR4(317-370)	O	O	O	O	O	O	O	O	OOOOOOOO
mO_315	696	744	gND7(140-181)	O	O	O	O	O	O	O	O	OOOOOOOO
mO_316	230	276	gA6(472-511)	O	O	O	O	O	O	O	O	OOOOOOOO
mO_316	414	465	gCR4(83-125)	O	O	O	O	O	O	O	O	OOOOOOOO
mO_316	655	699	gA6(91-132)	O	O	O	O	O	O	O	O	OOOOOOOO
mO_317	215	263	gCOX3(490-537)	O	O	O	O	O	O	O	O	OOOOOOOO
mO_317	417	467	gA6(221-267)	O	O	O	O	O	O	O	O	OOOOOOOO
mO_317	693	738	non-canonical	O	O	O	O	O	O	O	O	OOOOOOOO
mO_319	251	295	gND7(242-285)	O	O	O	O	O	O	O	O	OOOOOOOO
mO_319	430	479	gND7(276-319)	O	O	O	O	O	O	O	O	OOOOOOOO
mO_319	629	672	gCR3(234-273)	O	O	O	O	O	O	O	O	OOOOOOOO
mO_319	784	831	gA6(326-370)	O	O	O	O	O	O	O	O	OOOOOOOO
mO_321	221	269	gND8(203-249)	O	O	O	O	O	O	O	O	OOOOOOOO
mO_321	653	699	gND9(238-282)	O	O	O	O	O	O	O	O	OOOOOOOO
mO_323	209	232	non-canonical	O	O	O	O	O	O	O	O	OOOOOOOO
mO_323	375	423	gRPS12(88-118)	O	O	O	O	O	O	O	O	OOOOOOOO
mO_323	633	675	gCOX3(302-328)	O	O	O	O	O	O	O	O	OOOOOOOO
mO_323	796	841	gND7(406-436)	O	O	O	O	O	O	O	O	OOOOOOOO
mO_324	408	456	non-canonical	O	O	O	O	O	O	O	O	OOOOOOOO
mO_324	690	735	non-canonical	O	O	O	O	O	O	O	O	OOOOOOOO
mO_325	645	692	gRPS12(48-97)	O	O	O	O	O	O	O	O	OOOOOOOO
mO_326	202	249	non-canonical	O	O	O	O	O	O	O	O	OOOOOOOO
mO_326	355	400	gA6(36-76)	O	O	O	O	O	O	O	O	OOOOOOOO
mO_326	658	706	gND7(893-935)	O	O	O	O	O	O	O	O	OOOOOOOO
mO_327	353	413	gND3(250-293)	O	O	O	O	O	O	O	O	OOOOOOOO
mO_327	678	725	gND8v1(451-506)	O	O	O	O	O	O	O	O	OOOOOOOO
mO_327	678	725	gND8v2(450-505)	O	O	O	O	O	O	O	O	OOOOOOOO
mO_328	219	266	non-canonical	O	O	O	O	O	O	O	O	OOOOOOOO
mO_328	586	628	gA6(661-695)	O	O	O	O	O	O	O	O	OOOOOOOO
mO_330	257	305	non-canonical	O	O	O	O	O	O	O	O	OOOOOOOO
mO_330	413	460	gCOX3(807-851)	O	O	O	O	O	O	O	O	OOOOOOOO
mO_330	652	696	gCR4(203-245)	O	O	O	O	O	O	O	O	OOOOOOOO
mO_331	394	442	gND9(174-220)	O	O	O	O	O	O	O	O	OOOOOOOO
mO_331	632	676	non-canonical	O	O	O	O	O	O	O	O	OOOOOOOO
mO_331	783	829	non-canonical	O	O	O	O	O	O	O	O	OOOOOOOO
mO_333	229	275	gA6(382-424)	O	O	O	O	O	O	O	O	OOOOOOOO
mO_333	391	437	non-canonical	O	O	O	O	O	O	O	O	OOOOOOOO
mO_333	755	802	gA6(671-701)	O	O	O	O	O	O	O	O	OOOOOOOO
mO_334	383	429	gRPS12(223-262)	O	O	O	O	O	O	O	O	OOOOOOOO
mO_334	614	662	gRPS12(182-224)	O	O	O	O	O	O	O	O	OOOOOOOO
mO_334	775	820	non-canonical	O	O	O	O	O	O	O	O	OOOOOOOO
mO_335	651	698	gND7(920-964)	O	O	O	O	O	O	O	O	OOOOOOOO
mO_335	809	852	gND7(765-823)	O	O	O	O	O	O	O	O	OOOOOOOO
mO_337	475	523	gND7(1160-1196)	O	O	O	O	O	O	O	O	OOOOOOOO
mO_338	262	310	gCR3(107-150)	O	O	O	O	O	O	O	O	OOOOOOOO
mO_338	422	468	gCOX3(460-493)	O	O	O	O	O	O	O	O	OOOOOOOO
mO_338	642	686	gCR3(165-200)	O	O	O	O	O	O	O	O	OOOOOOOO
mO_338	805	850	gCOX3(838-884)	O	O	O	O	O	O	O	O	OOOOOOOO
mO_339	219	264	gND8(133-167)	O	O	O	O	O	O	O	O	OOOOOOOO
mO_339	423	471	gA6(534-580)	O	O	O	O	O	O	O	O	OOOOOOOO
mO_339	620	666	gA6(190-232)	O	O	O	O	O	O	O	O	OOOOOOOO
mO_339	620	666	gND3(44-73)	O	O	O	O	O	O	O	O	OOOOOOOO
mO_339	779	828	gCOX3(554-599)	O	O	O	O	O	O	O	O	OOOOOOOO
mO_340	238	281	gCOX3(153-192)	O	O	O	O	O	O	O	O	OOOOOOOO
mO_340	427	476	gND9(524-568)	O	O	O	O	O	O	O	O	OOOOOOOO
mO_340	718	760	gCOX3(638-676)	O	O	O	O	O	O	O	O	OOOOOOOO
mO_341	248	295	gA6(599-645)	O	O	O	O	O	O	O	O	OOOOOOOO
mO_341	409	456	gCOX3(130-168)	O	O	O	O	O	O	O	O	OOOOOOOO
mO_341	667	714	non-canonical	O	O	O	O	O	O	O	O	OOOOOOOO
mO_342	249	287	non-canonical	O	O	O	O	O	O	O	O	OOOOOOOO
mO_342	402	450	gND7(561-613)	O	O	O	O	O	O	O	O	OOOOOOOO
mO_342	642	689	gCOX3(552-594)	O	O	O	O	O	O	O	O	OOOOOOOO
mO_343	258	305	non-canonical	O	O	O	O	O	O	O	O	OOOOOOOO
mO_343	440	483	gCR4(142-182)	O	O	O	O	O	O	O	O	OOOOOOOO
mO_343	664	713	gA6(292-341)	O	O	O	O	O	O	O	O	OOOOOOOO
mO_344	217	261	gND8(126-169)	O	O	O	O	O	O	O	O	OOOOOOOO
mO_344	416	461	gA6(534-581)	O	O	O	O	O	O	O	O	OOOOOOOO
mO_344	771	819	gCOX3(556-600)	O	O	O	O	O	O	O	O	OOOOOOOO
mO_345	260	295	gCOX3(741-767)	O	O	O	O	O	O	O	O	OOOOOOOO
mO_345	423	468	gA6v1(750-793)	O	O	O	O	O	O	O	O	OOOOOOOO
mO_345	662	711	gA6(661-706)	O	O	O	O	O	O	O	O	OOOOOOOO
mO_346	258	306	gA6(247-286)	O	O	O	O	O	O	O	O	OOOOOOOO
mO_346	836	879	gND7(875-914)	O	O	O	O	O	O	O	O	OOOOOOOO
mO_347	250	298	non-canonical	O	O	O	O	O	O	O	O	OOOOOOOO
mO_347	404	448	non-canonical	O	O	O	O	O	O	O	O	OOOOOOOO
mO_347	687	733	gND8(158-198)	O	O	O	O	O	O	O	O	OOOOOOOO
mO_348	201	247	gCR3(45-69)	O	O	O	O	O	O	O	O	OOOOOOOO
mO_348	357	404	gA6(702-739)	O	O	O	O	O	O	O	O	OOOOOOOO
mO_348	719	768	gA6(559-615)	O	O	O	O	O	O	O	O	OOOOOOOO
mO_349	265	312	gND8(60-105)	O	O	O	O	O	O	O	O	OOOOOOOO
mO_349	421	468	non-canonical	O	O	O	O	O	O	O	O	OOOOOOOO
mO_349	714	766	gND7(379-423)	O	O	O	O	O	O	O	O	OOOOOOOO
mO_350	228	272	gND8(291-331)	O	O	O	O	O	O	O	O	OOOOOOOO
mO_350	377	427	gCR4(176-216)	O	O	O	O	O	O	O	O	OOOOOOOO
mO_350	663	710	gND7(810-851)	O	O	O	O	O	O	O	O	OOOOOOOO
mO_352	221	268	gCR3(192-230)	O	O	O	O	O	O	O	O	OOOOOOOO
mO_352	391	442	gND8v1(438-470)	O	O	O	O	O	O	O	O	OOOOOOOO
mO_352	391	442	gND8v2(437-469)	O	O	O	O	O	O	O	O	OOOOOOOO
mO_352	640	686	gND7(771-822)	O	O	O	O	O	O	O	O	OOOOOOOO
mO_353	261	306	gND9(462-502)	O	O	O	O	O	O	O	O	OOOOOOOO
mO_353	413	460	gND3(94-140)	O	O	O	O	O	O	O	O	OOOOOOOO
mO_353	562	610	gA6(161-204)	O	O	O	O	O	O	O	O	OOOOOOOO
mO_353	763	807	gND8(352-376)	O	O	O	O	O	O	O	O	OOOOOOOO
mO_354	220	268	non-canonical	O	O	O	O	O	O	O	O	OOOOOOOO
mO_354	415	463	gND7(911-964)	O	O	O	O	O	O	O	O	OOOOOOOO
mO_354	686	732	gND9(404-444)	O	O	O	O	O	O	O	O	OOOOOOOO
mO_355	204	253	gA6(478-519)	O	O	O	O	O	O	O	O	OOOOOOOO
mO_355	356	405	gND8(94-136)	O	O	O	O	O	O	O	O	OOOOOOOO
mO_355	719	767	gND8(267-305)	O	O	O	O	O	O	O	O	OOOOOOOO
mO_356	420	468	gCR4(414-460)	O	O	O	O	O	O	O	O	OOOOOOOO
mO_356	612	658	gND9(267-312)	O	O	O	O	O	O	O	O	OOOOOOOO
mO_358	255	301	non-canonical	O	O	O	O	O	O	O	O	OOOOOOOO
mO_358	413	457	gND7(470-510)	O	O	O	O	O	O	O	O	OOOOOOOO
mO_358	784	830	gCOX3(24-63)	O	O	O	O	O	O	O	O	OOOOOOOO
mO_359	248	294	gCOX3(103-139)	O	O	O	O	O	O	O	O	OOOOOOOO
mO_359	435	481	gCR4(429-469)	O	O	O	O	O	O	O	O	OOOOOOOO
mO_359	664	711	gND7(528-573)	O	O	O	O	O	O	O	O	OOOOOOOO
mO_360	242	290	gCOX3(145-192)	O	O	O	O	O	O	O	O	OOOOOOOO
mO_360	420	465	gCOX3(118-160)	O	O	O	O	O	O	O	O	OOOOOOOO
mO_360	622	668	gA6(86-130)	O	O	O	O	O	O	O	O	OOOOOOOO
mO_361	249	291	gCOX3(210-255)	O	O	O	O	O	O	O	O	OOOOOOOO
mO_361	406	455	non-canonical	O	O	O	O	O	O	O	O	OOOOOOOO
mO_361	610	656	gA6(162-207)	O	O	O	O	O	O	O	O	OOOOOOOO
mO_363	423	470	gCOX3(768-813)	O	O	O	O	O	O	O	O	OOOOOOOO
mO_364	429	474	gND7(497-539)	O	O	O	O	O	O	O	O	OOOOOOOO
mO_364	821	868	gCR3(55-93)	O	O	O	O	O	O	O	O	OOOOOOOO
mO_365	263	308	gND9(463-504)	O	O	O	O	O	O	O	O	OOOOOOOO
mO_365	414	464	gND3(90-136)	O	O	O	O	O	O	O	O	OOOOOOOO
mO_365	562	609	non-canonical	O	O	O	O	O	O	O	O	OOOOOOOO
mO_365	774	817	gND8v2(355-390)	O	O	O	O	O	O	O	O	OOOOOOOO
mO_366	262	308	gND7(239-270)	O	O	O	O	O	O	O	O	OOOOOOOO
mO_366	434	476	gND7(279-313)	O	O	O	O	O	O	O	O	OOOOOOOO
mO_366	629	676	gCR3(226-276)	O	O	O	O	O	O	O	O	OOOOOOOO
mO_367	268	311	gND8(186-227)	O	O	O	O	O	O	O	O	OOOOOOOO
mO_367	704	748	non-canonical	O	O	O	O	O	O	O	O	OOOOOOOO
mO_368	407	456	gRPS12(88-131)	O	O	O	O	O	O	O	O	OOOOOOOO
mO_368	689	736	gND3(340-378)	O	O	O	O	O	O	O	O	OOOOOOOO
mO_369	253	302	non-canonical	O	O	O	O	O	O	O	O	OOOOOOOO
mO_369	408	454	gND9(97-130)	O	O	O	O	O	O	O	O	OOOOOOOO
mO_369	672	718	gCOX3(229-276)	O	O	O	O	O	O	O	O	OOOOOOOO
mO_370	204	248	gA6(479-519)	O	O	O	O	O	O	O	O	OOOOOOOO
mO_370	361	410	gND8(94-136)	O	O	O	O	O	O	O	O	OOOOOOOO
mO_370	721	765	gND8(267-305)	O	O	O	O	O	O	O	O	OOOOOOOO
mO_371	395	442	gND8v1(432-470)	O	O	O	O	O	O	O	O	OOOOOOOO
mO_371	395	442	gND8v2(431-469)	O	O	O	O	O	O	O	O	OOOOOOOO
mO_371	656	703	gND7(778-821)	O	O	O	O	O	O	O	O	OOOOOOOO
mO_371	824	880	gND7(92-121)	O	O	O	O	O	O	O	O	OOOOOOOO
mO_372	222	269	gCOX3(427-470)	O	O	O	O	O	O	O	O	OOOOOOOO
mO_372	421	468	gCOX3(462-512)	O	O	O	O	O	O	O	O	OOOOOOOO
mO_372	714	760	gA6(65-105)	O	O	O	O	O	O	O	O	OOOOOOOO
mO_373	390	431	non-canonical	O	O	O	O	O	O	O	O	OOOOOOOO
mO_373	673	721	non-canonical	O	O	O	O	O	O	O	O	OOOOOOOO
mO_373	838	884	gCOX3(837-880)	O	O	O	O	O	O	O	O	OOOOOOOO
mO_374	480	527	gA6(214-257)	O	O	O	O	O	O	O	O	OOOOOOOO
mO_374	636	681	gA6(135-185)	O	O	O	O	O	O	O	O	OOOOOOOO
mO_375	249	293	gND9(571-610)	O	O	O	O	O	O	O	O	OOOOOOOO
mO_375	410	458	gCOX3(102-140)	O	O	O	O	O	O	O	O	OOOOOOOO
mO_375	645	693	gND8(269-302)	O	O	O	O	O	O	O	O	OOOOOOOO
mO_376	196	242	gCOX3(603-641)	O	O	O	O	O	O	O	O	OOOOOOOO
mO_376	431	476	gND7(1068-1113)	O	O	O	O	O	O	O	O	OOOOOOOO
mO_376	634	682	gND7(33-72)	O	O	O	O	O	O	O	O	OOOOOOOO
mO_376	816	863	gND3(187-230)	O	O	O	O	O	O	O	O	OOOOOOOO
mO_377	265	313	gA6(109-155)	O	O	O	O	O	O	O	O	OOOOOOOO
mO_377	417	464	gND8(199-241)	O	O	O	O	O	O	O	O	OOOOOOOO
mO_377	630	677	gCR4(293-336)	O	O	O	O	O	O	O	O	OOOOOOOO
mO_378	253	300	gCR4(385-419)	O	O	O	O	O	O	O	O	OOOOOOOO
mO_378	423	468	gND8v1(433-458)	O	O	O	O	O	O	O	O	OOOOOOOO
mO_378	423	468	gND8v2(432-457)	O	O	O	O	O	O	O	O	OOOOOOOO
mO_378	640	689	non-canonical	O	O	O	O	O	O	O	O	OOOOOOOO
mO_379	260	300	gCOX3(215-255)	O	O	O	O	O	O	O	O	OOOOOOOO
mO_379	417	460	gND7(590-636)	O	O	O	O	O	O	O	O	OOOOOOOO
mO_379	623	669	gCOX3(178-221)	O	O	O	O	O	O	O	O	OOOOOOOO
mO_382	630	676	gND3(156-183)	O	O	O	O	O	O	O	O	OOOOOOOO
mO_383	480	527	gA6(214-257)	O	O	O	O	O	O	O	O	OOOOOOOO
mO_383	636	681	gA6(135-181)	O	O	O	O	O	O	O	O	OOOOOOOO
mO_384	405	450	gND8(199-242)	O	O	O	O	O	O	O	O	OOOOOOOO
mO_384	616	666	gCR4(293-336)	O	O	O	O	O	O	O	O	OOOOOOOO
mO_386	375	424	gCR3(212-257)	O	O	O	O	O	O	O	O	OOOOOOOO
mO_386	653	699	gND9(238-282)	O	O	O	O	O	O	O	O	OOOOOOOO
mO_387	260	305	gA6(247-285)	O	O	O	O	O	O	O	O	OOOOOOOO
mO_387	416	460	gCR4(443-471)	O	O	O	O	O	O	O	O	OOOOOOOO
mO_387	699	746	gND9(269-310)	O	O	O	O	O	O	O	O	OOOOOOOO
mO_388	273	320	gCR3(101-139)	O	O	O	O	O	O	O	O	OOOOOOOO
mO_388	423	469	non-canonical	O	O	O	O	O	O	O	O	OOOOOOOO
mO_388	629	680	gA6(351-398)	O	O	O	O	O	O	O	O	OOOOOOOO
mO_388	795	842	gND7(1033-1069)	O	O	O	O	O	O	O	O	OOOOOOOO
mO_389	208	256	gND9(553-592)	O	O	O	O	O	O	O	O	OOOOOOOO
mO_389	434	483	gND9(428-474)	O	O	O	O	O	O	O	O	OOOOOOOO
mO_389	720	769	non-canonical	O	O	O	O	O	O	O	O	OOOOOOOO
mO_390	608	653	non-canonical	O	O	O	O	O	O	O	O	OOOOOOOO
mO_391	226	263	non-canonical	O	O	O	O	O	O	O	O	OOOOOOOO
mO_391	377	424	gND7(987-1015)	O	O	O	O	O	O	O	O	OOOOOOOO
mO_391	816	864	non-canonical	O	O	O	O	O	O	O	O	OOOOOOOO
mO_002	220	264	gCOX3(614-657)	O	O	O	O	O	O	O	N	OOOOOOON
mO_003	835	883	gCOX3(835-880)	O	O	O	O	O	O	O	N	OOOOOOON
mO_012	200	245	gND9(554-587)	O	O	O	O	O	O	O	N	OOOOOOON
mO_018	775	821	non-canonical	O	O	O	O	O	O	O	N	OOOOOOON
mO_032	393	433	gND7(641-682)	O	O	O	O	O	O	O	N	OOOOOOON
mO_049	178	221	gND8(294-331)	O	O	O	O	O	O	O	N	OOOOOOON
mO_069	203	251	gCOX3(604-650)	O	O	O	O	O	O	O	N	OOOOOOON
mO_070	277	317	gND7(968-1008)	O	O	O	O	O	O	O	N	OOOOOOON
mO_074	379	429	gCOX3(604-643)	O	O	O	O	O	O	O	N	OOOOOOON
mO_081	430	476	gRPS12(93-130)	O	O	O	O	O	O	O	N	OOOOOOON
mO_082	629	674	gCOX3(75-105)	O	O	O	O	O	O	O	N	OOOOOOON
mO_086	621	666	gND7(397-437)	O	O	O	O	O	O	O	N	OOOOOOON
mO_088	236	283	gCOX3(383-423)	O	O	O	O	O	O	O	N	OOOOOOON
mO_095	789	834	gND9(522-568)	O	O	O	O	O	O	O	N	OOOOOOON
mO_113	272	318	gCR3(152-196)	O	O	O	O	O	O	O	N	OOOOOOON
mO_113	774	819	non-canonical	O	O	O	O	O	O	O	N	OOOOOOON
mO_116	238	288	gCOX3(404-448)	O	O	O	O	O	O	O	N	OOOOOOON
mO_118	224	268	non-canonical	O	O	O	O	O	O	O	N	OOOOOOON
mO_123	239	286	gCOX3(406-448)	O	O	O	O	O	O	O	N	OOOOOOON
mO_138	259	307	gND9(210-250)	O	O	O	O	O	O	O	N	OOOOOOON
mO_138	800	845	gND7(617-658)	O	O	O	O	O	O	O	N	OOOOOOON
mO_141	424	471	gCR4(317-370)	O	O	O	O	O	O	O	N	OOOOOOON
mO_164	240	282	non-canonical	O	O	O	O	O	O	O	N	OOOOOOON
mO_177	612	660	gND7(807-845)	O	O	O	O	O	O	O	N	OOOOOOON
mO_187	377	425	gCOX3(873-913)	O	O	O	O	O	O	O	N	OOOOOOON
mO_188	405	456	gA6(30-70)	O	O	O	O	O	O	O	N	OOOOOOON
mO_200	661	711	gRPS12(191-222)	O	O	O	O	O	O	O	N	OOOOOOON
mO_214	396	436	non-canonical	O	O	O	O	O	O	O	N	OOOOOOON
mO_216	417	466	gA6(534-581)	O	O	O	O	O	O	O	N	OOOOOOON
mO_223	211	257	gND9(557-587)	O	O	O	O	O	O	O	N	OOOOOOON
mO_230	656	705	non-canonical	O	O	O	O	O	O	O	N	OOOOOOON
mO_232	659	709	gND3(32-73)	O	O	O	O	O	O	O	N	OOOOOOON
mO_269	721	770	gCOX3(633-676)	O	O	O	O	O	O	O	N	OOOOOOON
mO_275	256	302	gCOX3(400-442)	O	O	O	O	O	O	O	N	OOOOOOON
mO_297	262	309	gCOX3(521-565)	O	O	O	O	O	O	O	N	OOOOOOON
mO_300	209	245	non-canonical	O	O	O	O	O	O	O	N	OOOOOOON
mO_311	243	276	non-canonical	O	O	O	O	O	O	O	N	OOOOOOON
mO_328	744	787	gND8(161-198)	O	O	O	O	O	O	O	N	OOOOOOON
mO_344	618	668	gA6(208-232)	O	O	O	O	O	O	O	N	OOOOOOON
mO_361	777	827	gND7(1026-1071)	O	O	O	O	O	O	O	N	OOOOOOON
mO_363	263	311	gCR3(152-194)	O	O	O	O	O	O	O	N	OOOOOOON
mO_363	687	733	non-canonical	O	O	O	O	O	O	O	N	OOOOOOON
mO_378	800	845	gND7(1033-1075)	O	O	O	O	O	O	O	N	OOOOOOON
mO_382	383	430	non-canonical	O	O	O	O	O	O	O	N	OOOOOOON
mO_386	221	269	gND8(203-249)	O	O	O	O	O	O	O	N	OOOOOOON
mO_391	666	710	non-canonical	O	O	O	O	O	O	O	N	OOOOOOON
mO_121	416	463	gND7(1022-1066)	O	O	O	O	O	O	N	O	OOOOOONO
mO_149	680	727	non-canonical	O	O	O	O	O	O	N	O	OOOOOONO
mO_265	708	746	gND9(595-623)	O	O	O	O	O	O	N	O	OOOOOONO
mO_284	218	239	non-canonical	O	O	O	O	O	O	N	O	OOOOOONO
mO_287	383	433	gCOX3(668-714)	O	O	O	O	O	O	N	O	OOOOOONO
mO_313	249	295	gND8(292-331)	O	O	O	O	O	O	N	O	OOOOOONO
mO_336	416	462	non-canonical	O	O	O	O	O	O	N	O	OOOOOONO
mO_238	277	323	gND8(60-106)	O	O	O	O	O	N	O	N	OOOOONON
mO_307	416	472	non-canonical	O	O	O	O	O	N	N	O	OOOOONNO
mO_111	622	664	gA6(200-234)	O	O	O	O	O	N	N	N	OOOOONNN
mO_046	422	465	gCOX3(455-495)	O	O	O	O	N	O	O	O	OOOONOOO
mO_075	838	884	non-canonical	O	O	O	O	N	O	O	O	OOOONOOO
mO_120	390	435	gND7(56-81)	O	O	O	O	N	O	O	O	OOOONOOO
mO_144	358	407	gRPS12(153-194)	O	O	O	O	N	O	O	O	OOOONOOO
mO_219	352	400	gCOX3(866-913)	O	O	O	O	N	O	O	O	OOOONOOO
mO_080	604	654	gRPS12(187-232)	O	O	O	O	N	O	O	N	OOOONOON
mO_303	397	445	gCOX3(672-713)	O	O	O	O	N	O	N	O	OOOONONO
mO_303	662	707	gA6(65-105)	O	O	O	O	N	O	N	O	OOOONONO
mO_215	198	241	non-canonical	O	O	O	O	N	N	O	N	OOOONNON
mO_121	220	256	non-canonical	O	O	O	O	N	N	N	O	OOOONNNO
mO_140	787	834	non-canonical	O	O	O	O	N	N	N	O	OOOONNNO
mO_282	629	684	non-canonical	O	O	O	O	N	N	N	O	OOOONNNO
mO_003	199	234	non-canonical	O	O	O	O	N	N	N	N	OOOONNNN
mO_013	209	236	non-canonical	O	O	O	O	N	N	N	N	OOOONNNN
mO_013	396	433	non-canonical	O	O	O	O	N	N	N	N	OOOONNNN
mO_032	220	276	non-canonical	O	O	O	O	N	N	N	N	OOOONNNN
mO_153	216	247	non-canonical	O	O	O	O	N	N	N	N	OOOONNNN
mO_235	783	811	non-canonical	O	O	O	O	N	N	N	N	OOOONNNN
mO_249	251	281	non-canonical	O	O	O	O	N	N	N	N	OOOONNNN
mO_279	774	822	non-canonical	O	O	O	O	N	N	N	N	OOOONNNN
mO_320	276	323	gCOX3(711-735)	O	O	O	O	N	N	N	N	OOOONNNN
mO_337	650	698	gND9(115-159)	O	O	O	O	N	N	N	N	OOOONNNN
mO_015	410	446	non-canonical	O	O	O	N	O	O	O	O	OOONOOOO
mO_030	819	854	gND8v2(496-522)	O	O	O	N	O	O	O	O	OOONOOOO
mO_030	819	847	gND7(149-176)	O	O	O	N	O	O	O	O	OOONOOOO
mO_041	719	742	non-canonical	O	O	O	N	O	O	O	O	OOONOOOO
mO_058	245	287	gA6(505-547)	O	O	O	N	O	O	O	O	OOONOOOO
mO_062	707	743	gND9(21-71)	O	O	O	N	O	O	O	O	OOONOOOO
mO_064	780	824	non-canonical	O	O	O	N	O	O	O	O	OOONOOOO
mO_089	200	225	non-canonical	O	O	O	N	O	O	O	O	OOONOOOO
mO_122	410	459	gRPS12(150-188)	O	O	O	N	O	O	O	O	OOONOOOO
mO_155	275	307	non-canonical	O	O	O	N	O	O	O	O	OOONOOOO
mO_161	418	466	gND7(1012-1042)	O	O	O	N	O	O	O	O	OOONOOOO
mO_163	387	424	non-canonical	O	O	O	N	O	O	O	O	OOONOOOO
mO_165	401	443	gCR4(384-426)	O	O	O	N	O	O	O	O	OOONOOOO
mO_175	423	469	gND7(279-319)	O	O	O	N	O	O	O	O	OOONOOOO
mO_186	411	457	non-canonical	O	O	O	N	O	O	O	O	OOONOOOO
mO_209	799	844	gCOX3(47-90)	O	O	O	N	O	O	O	O	OOONOOOO
mO_230	396	444	non-canonical	O	O	O	N	O	O	O	O	OOONOOOO
mO_230	811	858	non-canonical	O	O	O	N	O	O	O	O	OOONOOOO
mO_245	762	813	non-canonical	O	O	O	N	O	O	O	O	OOONOOOO
mO_268	220	268	non-canonical	O	O	O	N	O	O	O	O	OOONOOOO
mO_269	227	273	gCOX3(159-192)	O	O	O	N	O	O	O	O	OOONOOOO
mO_293	653	699	non-canonical	O	O	O	N	O	O	O	O	OOONOOOO
mO_333	588	625	gND8v1(412-449)	O	O	O	N	O	O	O	O	OOONOOOO
mO_333	588	625	gND8v2(411-448)	O	O	O	N	O	O	O	O	OOONOOOO
mO_335	388	427	non-canonical	O	O	O	N	O	O	O	O	OOONOOOO
mO_346	680	727	gND7(361-398)	O	O	O	N	O	O	O	O	OOONOOOO
mO_084	664	710	gND9(374-416)	O	O	O	N	O	O	O	N	OOONOOON
mO_142	394	437	non-canonical	O	O	O	N	O	O	O	N	OOONOOON
mO_346	412	459	non-canonical	O	O	O	N	O	O	O	N	OOONOOON
mO_337	244	289	non-canonical	O	O	O	N	O	N	N	O	OOONONNO
mO_258	409	455	non-canonical	O	O	O	N	O	N	N	N	OOONONNN
mO_189	189	208	non-canonical	O	O	O	N	N	N	N	N	OOONNNNN
mO_001	813	844	gCOX3(839-886)	O	O	N	O	O	O	O	O	OONOOOOO
mO_009	425	474	gCOX3(754-788)	O	O	N	O	O	O	O	O	OONOOOOO
mO_051	791	837	gCOX3(50-90)	O	O	N	O	O	O	O	O	OONOOOOO
mO_073	624	670	gRPS12(249-284)	O	O	N	O	O	O	O	O	OONOOOOO
mO_097	445	473	non-canonical	O	O	N	O	O	O	O	O	OONOOOOO
mO_129	271	314	gRPS12(282-308)	O	O	N	O	O	O	O	O	OONOOOOO
mO_194	695	738	gND7(426-462)	O	O	N	O	O	O	O	O	OONOOOOO
mO_204	619	665	gCOX3(178-221)	O	O	N	O	O	O	O	O	OONOOOOO
mO_290	262	309	gCOX3(677-720)	O	O	N	O	O	O	O	O	OONOOOOO
mO_381	210	255	gCOX3(431-471)	O	O	N	O	O	O	O	O	OONOOOOO
mO_057	229	266	non-canonical	O	O	N	O	O	O	O	N	OONOOOON
mO_001	398	422	non-canonical	O	O	N	O	O	O	N	O	OONOOONO
mO_001	649	695	non-canonical	O	O	N	O	O	O	N	O	OONOOONO
mO_009	646	690	non-canonical	O	O	N	O	O	O	N	O	OONOOONO
mO_017	275	316	gCR4(351-395)	O	O	N	O	O	O	N	O	OONOOONO
mO_017	652	685	gA6(443-485)	O	O	N	O	O	O	N	O	OONOOONO
mO_020	264	323	non-canonical	O	O	N	O	O	O	N	O	OONOOONO
mO_020	422	452	gCOX3(768-811)	O	O	N	O	O	O	N	O	OONOOONO
mO_020	686	726	gCOX3(170-218)	O	O	N	O	O	O	N	O	OONOOONO
mO_027	210	253	gA6(480-519)	O	O	N	O	O	O	N	O	OONOOONO
mO_027	367	412	gND8(100-135)	O	O	N	O	O	O	N	O	OONOOONO
mO_027	733	776	gND8(271-306)	O	O	N	O	O	O	N	O	OONOOONO
mO_039	482	532	gA6(141-186)	O	O	N	O	O	O	N	O	OONOOONO
mO_039	674	719	non-canonical	O	O	N	O	O	O	N	O	OONOOONO
mO_043	239	282	gCOX3(383-421)	O	O	N	O	O	O	N	O	OONOOONO
mO_043	750	797	gND8(270-304)	O	O	N	O	O	O	N	O	OONOOONO
mO_051	416	446	gND7(589-631)	O	O	N	O	O	O	N	O	OONOOONO
mO_056	415	461	gND7(275-315)	O	O	N	O	O	O	N	O	OONOOONO
mO_056	633	676	gCOX3(654-687)	O	O	N	O	O	O	N	O	OONOOONO
mO_057	732	765	gRPS12(155-197)	O	O	N	O	O	O	N	O	OONOOONO
mO_066	419	459	gCOX3(684-726)	O	O	N	O	O	O	N	O	OONOOONO
mO_066	695	734	gND7(1127-1175)	O	O	N	O	O	O	N	O	OONOOONO
mO_068	660	705	gCR3(75-124)	O	O	N	O	O	O	N	O	OONOOONO
mO_072	414	458	non-canonical	O	O	N	O	O	O	N	O	OONOOONO
mO_073	364	395	gND8(189-226)	O	O	N	O	O	O	N	O	OONOOONO
mO_078	258	302	gCR4(21-60)	O	O	N	O	O	O	N	O	OONOOONO
mO_078	413	461	gCR4(144-186)	O	O	N	O	O	O	N	O	OONOOONO
mO_096	408	431	gRPS12(159-199)	O	O	N	O	O	O	N	O	OONOOONO
mO_096	771	820	gRPS12(250-292)	O	O	N	O	O	O	N	O	OONOOONO
mO_097	789	834	non-canonical	O	O	N	O	O	O	N	O	OONOOONO
mO_105	643	687	gCR3(81-119)	O	O	N	O	O	O	N	O	OONOOONO
mO_117	666	703	gND7(914-947)	O	O	N	O	O	O	N	O	OONOOONO
mO_124	438	472	gND7(308-348)	O	O	N	O	O	O	N	O	OONOOONO
mO_135	246	292	gND8(294-331)	O	O	N	O	O	O	N	O	OONOOONO
mO_135	409	458	gCOX3(672-714)	O	O	N	O	O	O	N	O	OONOOONO
mO_139	219	267	gCR4(81-124)	O	O	N	O	O	O	N	O	OONOOONO
mO_139	416	462	gCOX3(684-724)	O	O	N	O	O	O	N	O	OONOOONO
mO_143	254	298	gCR3(155-200)	O	O	N	O	O	O	N	O	OONOOONO
mO_143	622	668	gCR4(200-245)	O	O	N	O	O	O	N	O	OONOOONO
mO_149	838	882	gND7(92-118)	O	O	N	O	O	O	N	O	OONOOONO
mO_152	210	243	gND8(42-71)	O	O	N	O	O	O	N	O	OONOOONO
mO_152	613	659	gA6(75-102)	O	O	N	O	O	O	N	O	OONOOONO
mO_162	257	298	non-canonical	O	O	N	O	O	O	N	O	OONOOONO
mO_162	418	464	gCOX3(349-391)	O	O	N	O	O	O	N	O	OONOOONO
mO_172	210	255	gCOX3(311-362)	O	O	N	O	O	O	N	O	OONOOONO
mO_172	210	255	gND3(392-422)	O	O	N	O	O	O	N	O	OONOOONO
mO_172	360	394	gND3(248-294)	O	O	N	O	O	O	N	O	OONOOONO
mO_172	665	712	gND3(30-76)	O	O	N	O	O	O	N	O	OONOOONO
mO_183	393	439	gA6(155-179)	O	O	N	O	O	O	N	O	OONOOONO
mO_184	480	545	non-canonical	O	O	N	O	O	O	N	O	OONOOONO
mO_184	690	737	gA6(443-489)	O	O	N	O	O	O	N	O	OONOOONO
mO_191	238	286	gCOX3(323-366)	O	O	N	O	O	O	N	O	OONOOONO
mO_191	238	286	gND3(396-425)	O	O	N	O	O	O	N	O	OONOOONO
mO_191	476	520	non-canonical	O	O	N	O	O	O	N	O	OONOOONO
mO_194	424	454	non-canonical	O	O	N	O	O	O	N	O	OONOOONO
mO_197	436	479	non-canonical	O	O	N	O	O	O	N	O	OONOOONO
mO_197	667	714	gCR3(84-120)	O	O	N	O	O	O	N	O	OONOOONO
mO_199	217	255	gA6(480-518)	O	O	N	O	O	O	N	O	OONOOONO
mO_199	372	419	gND8(104-137)	O	O	N	O	O	O	N	O	OONOOONO
mO_199	612	658	gND8(269-302)	O	O	N	O	O	O	N	O	OONOOONO
mO_199	777	823	gND7(1033-1076)	O	O	N	O	O	O	N	O	OONOOONO
mO_201	248	297	gCOX3(714-750)	O	O	N	O	O	O	N	O	OONOOONO
mO_201	416	463	gND7(936-975)	O	O	N	O	O	O	N	O	OONOOONO
mO_204	252	299	gCOX3(213-256)	O	O	N	O	O	O	N	O	OONOOONO
mO_212	226	280	gCOX3(261-292)	O	O	N	O	O	O	N	O	OONOOONO
mO_212	418	467	gRPS12(144-190)	O	O	N	O	O	O	N	O	OONOOONO
mO_212	770	817	gRPS12(252-292)	O	O	N	O	O	O	N	O	OONOOONO
mO_228	382	429	gCOX3(578-621)	O	O	N	O	O	O	N	O	OONOOONO
mO_244	274	315	gCR4(351-395)	O	O	N	O	O	O	N	O	OONOOONO
mO_244	431	472	gND7(499-532)	O	O	N	O	O	O	N	O	OONOOONO
mO_244	647	686	gA6(443-485)	O	O	N	O	O	O	N	O	OONOOONO
mO_255	241	286	gND9(195-240)	O	O	N	O	O	O	N	O	OONOOONO
mO_255	424	465	gCOX3(756-800)	O	O	N	O	O	O	N	O	OONOOONO
mO_255	630	676	non-canonical	O	O	N	O	O	O	N	O	OONOOONO
mO_255	782	829	gA6(325-368)	O	O	N	O	O	O	N	O	OONOOONO
mO_259	428	463	gCR4(137-182)	O	O	N	O	O	O	N	O	OONOOONO
mO_259	631	679	gA6(292-340)	O	O	N	O	O	O	N	O	OONOOONO
mO_263	418	464	gND7(276-303)	O	O	N	O	O	O	N	O	OONOOONO
mO_265	220	244	gA6(704-728)	O	O	N	O	O	O	N	O	OONOOONO
mO_265	430	465	gCOX3(864-903)	O	O	N	O	O	O	N	O	OONOOONO
mO_287	226	277	gND8(297-337)	O	O	N	O	O	O	N	O	OONOOONO
mO_287	651	698	gND7(1134-1178)	O	O	N	O	O	O	N	O	OONOOONO
mO_290	417	467	gA6(415-456)	O	O	N	O	O	O	N	O	OONOOONO
mO_290	638	685	gCR4(283-334)	O	O	N	O	O	O	N	O	OONOOONO
mO_304	266	298	non-canonical	O	O	N	O	O	O	N	O	OONOOONO
mO_304	725	773	gND7(305-351)	O	O	N	O	O	O	N	O	OONOOONO
mO_313	407	434	non-canonical	O	O	N	O	O	O	N	O	OONOOONO
mO_313	743	771	gND9(522-562)	O	O	N	O	O	O	N	O	OONOOONO
mO_314	209	256	gCR3(126-167)	O	O	N	O	O	O	N	O	OONOOONO
mO_314	410	456	non-canonical	O	O	N	O	O	O	N	O	OONOOONO
mO_314	615	659	gND7(712-757)	O	O	N	O	O	O	N	O	OONOOONO
mO_318	421	471	gCOX3(130-164)	O	O	N	O	O	O	N	O	OONOOONO
mO_318	785	834	gA6(570-617)	O	O	N	O	O	O	N	O	OONOOONO
mO_320	428	472	gCOX3(873-911)	O	O	N	O	O	O	N	O	OONOOONO
mO_320	623	667	non-canonical	O	O	N	O	O	O	N	O	OONOOONO
mO_322	220	253	non-canonical	O	O	N	O	O	O	N	O	OONOOONO
mO_322	421	458	gCOX3(799-841)	O	O	N	O	O	O	N	O	OONOOONO
mO_322	704	750	gCOX3(646-692)	O	O	N	O	O	O	N	O	OONOOONO
mO_329	377	420	non-canonical	O	O	N	O	O	O	N	O	OONOOONO
mO_329	627	658	non-canonical	O	O	N	O	O	O	N	O	OONOOONO
mO_329	799	841	gND7(133-184)	O	O	N	O	O	O	N	O	OONOOONO
mO_332	428	474	non-canonical	O	O	N	O	O	O	N	O	OONOOONO
mO_336	236	276	gCOX3(497-535)	O	O	N	O	O	O	N	O	OONOOONO
mO_336	658	703	gND3(344-378)	O	O	N	O	O	O	N	O	OONOOONO
mO_351	197	240	gA6(495-519)	O	O	N	O	O	O	N	O	OONOOONO
mO_351	350	394	gND8(95-137)	O	O	N	O	O	O	N	O	OONOOONO
mO_351	727	771	gND8(267-305)	O	O	N	O	O	O	N	O	OONOOONO
mO_357	258	298	gCR3(158-200)	O	O	N	O	O	O	N	O	OONOOONO
mO_357	664	708	gCR4(203-245)	O	O	N	O	O	O	N	O	OONOOONO
mO_362	415	445	gND7(591-633)	O	O	N	O	O	O	N	O	OONOOONO
mO_362	622	669	gCOX3(177-220)	O	O	N	O	O	O	N	O	OONOOONO
mO_380	499	520	non-canonical	O	O	N	O	O	O	N	O	OONOOONO
mO_380	707	749	gA6(445-495)	O	O	N	O	O	O	N	O	OONOOONO
mO_381	624	669	gCOX3(235-277)	O	O	N	O	O	O	N	O	OONOOONO
mO_385	445	492	gND7(670-709)	O	O	N	O	O	O	N	O	OONOOONO
mO_385	656	702	gND7(527-568)	O	O	N	O	O	O	N	O	OONOOONO
mO_017	435	459	gND7(499-532)	O	O	N	O	O	N	N	N	OONOONNN
mO_039	256	295	non-canonical	O	O	N	O	O	N	N	N	OONOONNN
mO_051	231	267	non-canonical	O	O	N	O	O	N	N	N	OONOONNN
mO_124	276	316	gRPS12(61-111)	O	O	N	O	O	N	N	N	OONOONNN
mO_124	859	909	gCOX3(839-881)	O	O	N	O	O	N	N	N	OONOONNN
mO_135	643	692	gND7(1130-1176)	O	O	N	O	O	N	N	N	OONOONNN
mO_191	729	778	gND9(460-505)	O	O	N	O	O	N	N	N	OONOONNN
mO_259	218	259	non-canonical	O	O	N	O	O	N	N	N	OONOONNN
mO_263	266	300	gCR4(63-92)	O	O	N	O	O	N	N	N	OONOONNN
mO_304	415	461	gCR4(315-368)	O	O	N	O	O	N	N	N	OONOONNN
mO_385	248	281	gCOX3(152-193)	O	O	N	O	O	N	N	N	OONOONNN
mO_078	665	710	non-canonical	O	O	N	O	N	O	N	O	OONONONO
mO_097	300	344	gCR4(188-214)	O	O	N	O	N	O	N	O	OONONONO
mO_108	787	829	non-canonical	O	O	N	O	N	O	N	O	OONONONO
mO_143	409	456	gCOX3(807-849)	O	O	N	O	N	O	N	O	OONONONO
mO_152	768	795	non-canonical	O	O	N	O	N	O	N	O	OONONONO
mO_357	414	460	gCOX3(805-848)	O	O	N	O	N	O	N	O	OONONONO
mO_329	514	543	gCYB(31-61)	O	O	N	O	N	N	N	O	OONONNNO
mO_009	232	256	gND9(202-246)	O	O	N	O	N	N	N	N	OONONNNN
mO_062	228	268	non-canonical	O	O	N	O	N	N	N	N	OONONNNN
mO_117	825	853	non-canonical	O	O	N	O	N	N	N	N	OONONNNN
mO_162	694	728	gRPS12(167-199)	O	O	N	O	N	N	N	N	OONONNNN
mO_228	610	645	non-canonical	O	O	N	O	N	N	N	N	OONONNNN
mO_263	656	705	gCOX3(638-676)	O	O	N	O	N	N	N	N	OONONNNN
mO_104	657	712	non-canonical	O	N	N	O	O	O	O	O	ONNOOOOO
mO_268	379	427	gCR3(222-256)	O	N	N	O	O	O	O	O	ONNOOOOO
mO_285	716	760	gND7(359-398)	O	N	N	O	O	O	O	O	ONNOOOOO
mO_374	276	329	non-canonical	O	N	N	O	O	O	O	O	ONNOOOOO
mO_384	246	289	gA6(107-155)	O	N	N	O	N	O	N	O	ONNONONO
mO_037	218	242	non-canonical	O	N	N	O	N	N	N	N	ONNONNNN
