# Supplementary material for: Assembly and annotation of the mitochondrial minicircle genome of a differentiation-competent strain of Trypanosoma brucei
Source: Nucleic Acids Res. 2019 Oct 30;47(21):11304–25. doi: 10.1093/nar/gkz928 (PMC6868439; doi:10.1093/nar/gkz928)
Supplement: gkz928_Supplemental_Files [file gkz928_supplemental_files.zip › Supplementary Table S5.xlsx]

## Sheet: comparison BSF vs. PCF
Supplementary Table S5. Comparison of coverage in BSF vs. PCF parasites.
Coverage statistics for gRNAs predicted by alignment (BSF/PCF; not allowing gaps) to minicircle sequences. See Table 2 for notes.
product	total gRNAs	initiator gRNAs	missing gRNAs	insertions	insertions covered	insertions covered (%)	insertions not covered	deletions	deletions covered	deletions covered (%)	deletions not covered
A6_v1	106/121	1/1	0/1	443	443/433	100/97.7	0/10	28	28/28	100/100	0/0
A6_v2	106/121	1/1	0/1	444	444/434	100/97.7	0/10	28	28/28	100/100	0/0
COX3	180/212	1/1	0/0	547	547/547	100/100	0/0	41	41/41	100/100	0/0
CR3	42/49	8/8	0/0	145	145/145	100/100	0/0	10	10/10	100/100	0/0
CR4	51/62	1/1	1/0	328	317/328	96.6/100	11/0	45	45/45	100/100	0/0
CYB	1/2	1/1	1/0	34	25/34	73.5/100	9/0	0	n/a	n/a	0/0
MURF2	1/1	0/0	1/1	26	24/24	92.3/92.3	2/2	4	4/4	100/100	0/0
ND3	30/35	4/6	1/1	210	202/202	96.2/96.2	8/8	13	13/13	100/100	0/0
ND7	168/185	2/2	2/0	551	542/551	98.4/100	9/0	87	84/87	96.6/100	3/0
ND8_v1	74/84	1/1	2/2	261	233/249	89.3/95.4	28/12	46	46/46	100/100	0/0
ND8_v2	77/86	1/1	1/1	260	242/249	93.1/99.2	18/2	47	47/47	100/100	0/0
ND9	71/73	1/1	0/1	346	346/342	100/98.8	0/4	21	21/21	100/100	0/0
RPS12	47/55	1/1	0/0	131	131/131	100/100	0/0	28	28/28	100/100	0/0
total	775/882	22/24	8/7	3026	2959/2966	97.8/98.0	67/60	324	321/324	99.1/100	3/0
